# Supplementary material for: C—H⋯π packing inter­actions in 2-[5,5-bis­(4-benzyl­oxyphen­yl)-3-cyano-4-methyl-2,5-dihydro­furan-2-yl­idene]malononitrile
Source: Acta Crystallogr Sect E Struct Rep Online. 2011 Oct 29;67(Pt 11):o3046–7. doi: 10.1107/S1600536811043480 (PMC3247440; doi:10.1107/S1600536811043480)
Supplement: Supplementary file 1 [file e-67-o3046-sup1.cif]

##############################################################################
#                                                                            #
# This CIF contains the data in a paper accepted for publication in          #
# Acta Crystallographica Section E. It conforms to the requirements of       #
# Notes for Authors for Acta Crystallographica Section E, and has been       #
# peer reviewed under the auspices of the IUCr Commission on Journals.       #
#                                                                            #
# Full details of the Crystallographic Information File format               #
# are given in the paper "The Crystallographic Information File (CIF):       #
# a New Standard Archive File for Crystallography" by S. R. Hall, F. H.      #
# Allen and I. D. Brown [Acta Cryst. (1991), A47, 655-685].                  #
#                                                                            #
# The current version of the core CIF dictionary is obtainable from          #
# ftp://ftp.iucr.org/pub/cif_core.dic.                                       #
#                                                                            #
# Software is freely available for graphical display of the structure(s)     #
# in this CIF. For information consult the CIF software page                 #
# http://www.iucr.org/resources/cif/software.                                #
#                                                                            #
# This file may be used for bona fide research purposes within the           #
# scientific community so long as proper attribution is given to the journal # 
# article from which it was obtained.                                        #
#                                                                            #
##############################################################################
data_global
_audit_creation_method     SHELXL
_journal_date_recd_electronic     2011-10-12
_journal_date_accepted     2011-10-20
_journal_name_full     'Acta Crystallographica, Section E'
_journal_year     2011
_journal_volume     67
_journal_issue     11
_journal_page_first     o3046
_journal_page_last     o3047
_journal_paper_category     QO
_journal_coeditor_code     BG2427
_publ_contact_author_name     'Gainsford, Graeme J.'
_publ_contact_author_address
;
Industrial Research Limited
PO Box 31-310 Lower Hutt
New Zealand
;
_publ_contact_author_email     g.gainsford@irl.cri.nz
_publ_contact_author_fax     '64(4)931 3142'
_publ_contact_author_phone     '64(4)931 3518'
_publ_section_title
;\
C---H...\p packing interactions in
2-[5,5-bis(4-benzyloxyphenyl)-3-cyano-4-methyl-2,5-dihydrofuran-2-ylidene]\
malononitrile
;
loop_
    _publ_author_name
    _publ_author_address
    'Gainsford, Graeme J.'
;Industrial Research Limited
 PO Box 31-310
 Lower Hutt
 New Zealand
;
    'Anderson, Jack'
;Industrial Research Limited
 PO Box 31-310
 Lower Hutt
 New Zealand
;
    'Bhuiyan, M. Delower H.'
;Industrial Research Limited
 PO Box 31-310
 Lower Hutt
 New Zealand
;
    'Kay, Andrew J.'
;Industrial Research Limited
 PO Box 31-310
 Lower Hutt
 New Zealand
;
data_I
_audit_creation_method     SHELXL-97
_chemical_name_systematic
;
2-[5,5-Bis(4-benzyloxyphenyl)-3-cyano-4-methyl-2,5-dihydrofuran-2-
ylidene]malononitrile
;
_chemical_name_common     ?
_chemical_formula_moiety     'C35 H25 N3 O3'
_chemical_formula_sum     'C35 H25 N3 O3'
_chemical_formula_iupac     'C35 H25 N3 O3'
_chemical_formula_weight     535.58
_chemical_melting_point     ?
_symmetry_cell_setting     monoclinic
_symmetry_space_group_name_H-M     P21/c
_symmetry_space_group_name_Hall     '-P 2ybc'
loop_
    _symmetry_equiv_pos_as_xyz
    'x, y, z'
    '-x, y+1/2, -z+1/2'
    '-x, -y, -z'
    'x, -y-1/2, z-1/2'
_cell_length_a     18.1696(8)
_cell_length_b     10.0728(5)
_cell_length_c     15.8413(7)
_cell_angle_alpha     90.00
_cell_angle_beta     103.779(3)
_cell_angle_gamma     90.00
_cell_volume     2815.8(2)
_cell_formula_units_Z     4
_cell_measurement_reflns_used     7358
_cell_measurement_theta_min     2.33
_cell_measurement_theta_max     26.73
_cell_measurement_temperature     123(2)
_exptl_crystal_description     triangular
_exptl_crystal_colour     pink
_exptl_crystal_size_max     0.35
_exptl_crystal_size_mid     0.21
_exptl_crystal_size_min     0.09
_exptl_crystal_density_diffrn     1.263
_exptl_crystal_density_meas     ?
_exptl_crystal_density_method     'not measured'
_exptl_crystal_F_000     1120
_exptl_absorpt_coefficient_mu     0.082
_exptl_absorpt_correction_type     multi-scan
_exptl_absorpt_process_details
;
(Software?; Blessing, 1995)
;
_exptl_absorpt_correction_T_min     0.664
_exptl_absorpt_correction_T_max     0.746
_exptl_special_details     ?
_diffrn_ambient_temperature     123(2)
_diffrn_radiation_type     MoK\a
_diffrn_radiation_wavelength     0.71073
_diffrn_radiation_source     'fine-focus sealed tube'
_diffrn_radiation_monochromator     graphite
_diffrn_measurement_device_type
;
Bruker--Nonius APEXII CCD area-detector
;
_diffrn_measurement_method     '\f and \w scans'
_diffrn_detector_area_resol_mean     8.333
_diffrn_reflns_number     62528
_diffrn_reflns_av_R_equivalents     0.0726
_diffrn_reflns_av_sigmaI/netI     0.0440
_diffrn_reflns_theta_min     2.62
_diffrn_reflns_theta_max     28.49
_diffrn_reflns_theta_full     28.49
_diffrn_measured_fraction_theta_max     0.983
_diffrn_measured_fraction_theta_full     0.983
_diffrn_reflns_limit_h_min     -24
_diffrn_reflns_limit_h_max     24
_diffrn_reflns_limit_k_min     -13
_diffrn_reflns_limit_k_max     13
_diffrn_reflns_limit_l_min     -21
_diffrn_reflns_limit_l_max     21
_diffrn_standards_number     0
_diffrn_standards_interval_count     ?
_diffrn_standards_interval_time     ?
_diffrn_standards_decay_%     0
_refine_special_details
;
Refinement of <i>F</i>^2^ against ALL reflections. The weighted <i>R</i>-factor
<i>wR</i> and goodness of fit <i>S</i> are based on <i>F</i>^2^, conventional
<i>R</i>-factors <i>R</i> are based on <i>F</i>, with <i>F</i> set to zero for
negative <i>F</i>^2^. The threshold expression of <i>F</i>^2^ >
\s(<i>F</i>^2^) is used only for calculating <i>R</i>-factors(gt) <i>etc</i>.
and is not relevant to the choice of reflections for refinement.
<i>R</i>-factors based on <i>F</i>^2^ are statistically about twice as large
as those based on <i>F</i>, and <i>R</i>- factors based on ALL data will be
even larger.
;
_reflns_number_total     7017
_reflns_number_gt     4764
_reflns_threshold_expression     I>2\s(I)
_refine_ls_structure_factor_coef     Fsqd
_refine_ls_matrix_type     full
_refine_ls_R_factor_all     0.0791
_refine_ls_R_factor_gt     0.0470
_refine_ls_wR_factor_gt     0.1008
_refine_ls_wR_factor_ref     0.1149
_refine_ls_goodness_of_fit_ref     1.050
_refine_ls_restrained_S_all     1.050
_refine_ls_number_reflns     7017
_refine_ls_number_parameters     372
_refine_ls_number_restraints     0
_refine_ls_hydrogen_treatment     constr
_refine_ls_weighting_scheme     calc
_refine_ls_weighting_details
         'calc w=1/[\s^2^(Fo^2^)+(0.0408P)^2^+0.6136P] where P=(Fo^2^+2Fc^2^)/3'
_atom_sites_solution_hydrogens     geom
_atom_sites_solution_primary     direct
_atom_sites_solution_secondary     difmap
_refine_ls_shift/su_max     0.000
_refine_ls_shift/su_mean     0.000
_refine_diff_density_max     0.261
_refine_diff_density_min     -0.191
_refine_ls_extinction_method     'SHELXL97 (Sheldrick, 2008)'
_refine_ls_extinction_coef     0.0023(5)
_refine_ls_extinction_expression
                                  'Fc^*^=kFc[1+0.001xFc^2^\l^3^/sin(2\q)]^-1/4^'
loop_
    _atom_type_symbol
    _atom_type_description
    _atom_type_scat_dispersion_real
    _atom_type_scat_dispersion_imag
    _atom_type_scat_source
    'C' 'C' 0.0033 0.0016
                         'International Tables Vol C Tables 4.2.6.8 and 6.1.1.4'
    'H' 'H' 0.0000 0.0000
                         'International Tables Vol C Tables 4.2.6.8 and 6.1.1.4'
    'N' 'N' 0.0061 0.0033
                         'International Tables Vol C Tables 4.2.6.8 and 6.1.1.4'
    'O' 'O' 0.0106 0.0060
                         'International Tables Vol C Tables 4.2.6.8 and 6.1.1.4'
_computing_data_collection     'APEX2 (Bruker, 2005)'
_computing_cell_refinement     'SAINT (Bruker, 2005)'
_computing_data_reduction
;
SAINT and SADABS (Bruker, 2005)
;
_computing_structure_solution     'SHELXS97 (Sheldrick, 2008)'
_computing_structure_refinement     'SHELXL97 (Sheldrick, 2008)'
_computing_molecular_graphics
;
ORTEP-3 (Farrugia, 1997) and Mercury (Macrae <i>et al.</i>,
2008)
;
_computing_publication_material
;
SHELXL97 (Sheldrick, 2008) and PLATON (Spek, 2009)
;
loop_
    _atom_site_type_symbol
    _atom_site_label
    _atom_site_fract_x
    _atom_site_fract_y
    _atom_site_fract_z
    _atom_site_U_iso_or_equiv
    _atom_site_adp_type
    _atom_site_calc_flag
    _atom_site_refinement_flags
    _atom_site_occupancy
    _atom_site_symmetry_multiplicity
    _atom_site_disorder_assembly
    _atom_site_disorder_group
    O O1 0.12002(5) 0.68767(10) 0.34643(6) 0.0281(2) Uani d . 1 1 . .
    O O2 0.39969(6) 0.75816(11) 0.64285(6) 0.0345(3) Uani d . 1 1 . .
    O O3 0.25635(6) 0.44822(11) 0.04549(6) 0.0378(3) Uani d . 1 1 . .
    N N1 -0.12627(9) 0.69465(18) 0.39894(12) 0.0612(5) Uani d . 1 1 . .
    N N2 0.02878(9) 0.99105(17) 0.32599(10) 0.0516(4) Uani d . 1 1 . .
    N N3 -0.05524(8) 0.37366(16) 0.41384(10) 0.0507(4) Uani d . 1 1 . .
    C C1 -0.07014(10) 0.71929(18) 0.38148(11) 0.0423(4) Uani d . 1 1 . .
    C C2 0.00032(8) 0.74932(16) 0.36127(9) 0.0325(3) Uani d . 1 1 . .
    C C3 0.01570(9) 0.88387(18) 0.34204(10) 0.0374(4) Uani d . 1 1 . .
    C C4 0.12121(8) 0.46134(15) 0.37889(9) 0.0279(3) Uani d . 1 1 . .
    C C5 0.17157(8) 0.57042(14) 0.35864(9) 0.0259(3) Uani d . 1 1 . .
    C C6 0.05397(8) 0.65399(15) 0.36280(9) 0.0277(3) Uani d . 1 1 . .
    C C7 0.05349(8) 0.51294(15) 0.38106(9) 0.0285(3) Uani d . 1 1 . .
    C C8 -0.00822(9) 0.43825(16) 0.39840(10) 0.0350(4) Uani d . 1 1 . .
    C C9 0.14590(10) 0.32107(15) 0.39324(11) 0.0385(4) Uani d . 1 1 . .
    H H9A 0.1042 0.2675 0.4045 0.058 Uiso calc R 1 1 . .
    H H9B 0.1895 0.3157 0.4433 0.058 Uiso calc R 1 1 . .
    H H9C 0.1603 0.2873 0.3414 0.058 Uiso calc R 1 1 . .
    C C10 0.23631(8) 0.60639(14) 0.43524(9) 0.0256(3) Uani d . 1 1 . .
    C C11 0.30259(8) 0.66571(15) 0.42418(9) 0.0290(3) Uani d . 1 1 . .
    H H11 0.3107 0.6735 0.3673 0.035 Uiso calc R 1 1 . .
    C C12 0.35666(8) 0.71334(15) 0.49400(9) 0.0305(3) Uani d . 1 1 . .
    H H12 0.4020 0.7517 0.4852 0.037 Uiso calc R 1 1 . .
    C C13 0.34456(8) 0.70514(15) 0.57738(9) 0.0290(3) Uani d . 1 1 . .
    C C14 0.27911(8) 0.64498(15) 0.58974(9) 0.0306(3) Uani d . 1 1 . .
    H H14 0.2708 0.6379 0.6465 0.037 Uiso calc R 1 1 . .
    C C15 0.22617(8) 0.59547(15) 0.51933(9) 0.0293(3) Uani d . 1 1 . .
    H H15 0.1820 0.5531 0.5285 0.035 Uiso calc R 1 1 . .
    C C16 0.38713(9) 0.74530(18) 0.72893(9) 0.0399(4) Uani d . 1 1 . .
    H H16A 0.3792 0.6507 0.7413 0.048 Uiso calc R 1 1 . .
    H H16B 0.3410 0.7951 0.7326 0.048 Uiso calc R 1 1 . .
    C C17 0.45409(9) 0.79826(16) 0.79476(9) 0.0332(4) Uani d . 1 1 . .
    C C18 0.51398(10) 0.71623(18) 0.83300(10) 0.0405(4) Uani d . 1 1 . .
    H H18 0.5142 0.6262 0.8152 0.049 Uiso calc R 1 1 . .
    C C19 0.57374(10) 0.76491(19) 0.89730(11) 0.0444(4) Uani d . 1 1 . .
    H H19 0.6151 0.7087 0.9226 0.053 Uiso calc R 1 1 . .
    C C20 0.57305(10) 0.89412(19) 0.92428(11) 0.0432(4) Uani d . 1 1 . .
    H H20 0.6135 0.9268 0.9690 0.052 Uiso calc R 1 1 . .
    C C21 0.51405(9) 0.97639(19) 0.88694(11) 0.0441(4) Uani d . 1 1 . .
    H H21 0.5137 1.0660 0.9055 0.053 Uiso calc R 1 1 . .
    C C22 0.45512(9) 0.92836(17) 0.82220(11) 0.0386(4) Uani d . 1 1 . .
    H H22 0.4146 0.9859 0.7962 0.046 Uiso calc R 1 1 . .
    C C23 0.19339(8) 0.54421(14) 0.27323(9) 0.0258(3) Uani d . 1 1 . .
    C C24 0.15600(8) 0.60416(15) 0.19629(9) 0.0285(3) Uani d . 1 1 . .
    H H24 0.1167 0.6662 0.1968 0.034 Uiso calc R 1 1 . .
    C C25 0.17488(8) 0.57509(15) 0.11830(9) 0.0305(3) Uani d . 1 1 . .
    H H25 0.1488 0.6172 0.0661 0.037 Uiso calc R 1 1 . .
    C C26 0.23175(8) 0.48458(15) 0.11714(9) 0.0288(3) Uani d . 1 1 . .
    C C27 0.26916(8) 0.42278(15) 0.19397(9) 0.0306(3) Uani d . 1 1 . .
    H H27 0.3078 0.3596 0.1932 0.037 Uiso calc R 1 1 . .
    C C28 0.25050(8) 0.45259(15) 0.27101(9) 0.0292(3) Uani d . 1 1 . .
    H H28 0.2767 0.4104 0.3232 0.035 Uiso calc R 1 1 . .
    C C29 0.22598(9) 0.51569(16) -0.03469(9) 0.0341(4) Uani d . 1 1 . .
    H H29A 0.2287 0.6130 -0.0258 0.041 Uiso calc R 1 1 . .
    H H29B 0.1723 0.4905 -0.0581 0.041 Uiso calc R 1 1 . .
    C C30 0.27319(10) 0.47451(15) -0.09672(10) 0.0356(4) Uani d . 1 1 . .
    C C31 0.35127(10) 0.46188(17) -0.06759(11) 0.0431(4) Uani d . 1 1 . .
    H H31 0.3750 0.4812 -0.0087 0.052 Uiso calc R 1 1 . .
    C C32 0.39502(12) 0.42104(19) -0.12404(13) 0.0551(5) Uani d . 1 1 . .
    H H32 0.4483 0.4109 -0.1035 0.066 Uiso calc R 1 1 . .
    C C33 0.36105(14) 0.39554(19) -0.20918(14) 0.0607(6) Uani d . 1 1 . .
    H H33 0.3909 0.3671 -0.2476 0.073 Uiso calc R 1 1 . .
    C C34 0.28422(15) 0.41071(18) -0.23958(12) 0.0569(6) Uani d . 1 1 . .
    H H34 0.2612 0.3942 -0.2991 0.068 Uiso calc R 1 1 . .
    C C35 0.23988(12) 0.45034(16) -0.18336(10) 0.0447(4) Uani d . 1 1 . .
    H H35 0.1867 0.4608 -0.2046 0.054 Uiso calc R 1 1 . .
loop_
    _atom_site_aniso_label
    _atom_site_aniso_U_11
    _atom_site_aniso_U_22
    _atom_site_aniso_U_33
    _atom_site_aniso_U_12
    _atom_site_aniso_U_13
    _atom_site_aniso_U_23
    O1 0.0257(5) 0.0299(6) 0.0299(5) 0.0039(4) 0.0088(4) 0.0006(4)
    O2 0.0341(6) 0.0465(7) 0.0231(5) -0.0072(5) 0.0073(4) -0.0020(5)
    O3 0.0513(7) 0.0409(6) 0.0252(5) 0.0108(5) 0.0173(5) 0.0047(5)
    N1 0.0379(9) 0.0759(12) 0.0742(12) 0.0119(8) 0.0223(8) 0.0099(10)
    N2 0.0505(10) 0.0466(10) 0.0561(10) 0.0130(8) 0.0097(8) 0.0069(8)
    N3 0.0436(9) 0.0545(10) 0.0581(10) -0.0150(7) 0.0205(8) -0.0137(8)
    C1 0.0325(9) 0.0510(11) 0.0433(10) 0.0102(8) 0.0092(8) 0.0017(8)
    C2 0.0268(8) 0.0419(9) 0.0285(8) 0.0048(7) 0.0058(6) -0.0011(7)
    C3 0.0327(9) 0.0458(11) 0.0328(8) 0.0135(8) 0.0061(7) 0.0010(8)
    C4 0.0312(8) 0.0313(8) 0.0221(7) -0.0023(6) 0.0080(6) -0.0032(6)
    C5 0.0253(7) 0.0266(7) 0.0262(7) 0.0045(6) 0.0072(6) 0.0011(6)
    C6 0.0236(7) 0.0390(9) 0.0199(7) 0.0000(6) 0.0039(6) -0.0036(6)
    C7 0.0277(8) 0.0344(8) 0.0239(7) -0.0037(6) 0.0075(6) -0.0051(6)
    C8 0.0317(8) 0.0403(9) 0.0340(8) -0.0057(7) 0.0098(7) -0.0103(7)
    C9 0.0450(10) 0.0301(9) 0.0446(9) -0.0006(7) 0.0187(8) -0.0012(7)
    C10 0.0270(7) 0.0257(7) 0.0247(7) 0.0038(6) 0.0072(6) 0.0010(6)
    C11 0.0308(8) 0.0346(8) 0.0236(7) 0.0013(6) 0.0102(6) 0.0019(6)
    C12 0.0285(8) 0.0364(9) 0.0281(8) -0.0019(6) 0.0095(6) 0.0020(6)
    C13 0.0297(8) 0.0311(8) 0.0254(7) 0.0010(6) 0.0049(6) -0.0010(6)
    C14 0.0338(8) 0.0364(8) 0.0236(7) -0.0007(7) 0.0110(6) 0.0011(6)
    C15 0.0298(8) 0.0334(8) 0.0266(7) -0.0014(6) 0.0104(6) 0.0013(6)
    C16 0.0417(9) 0.0539(11) 0.0251(8) -0.0118(8) 0.0099(7) -0.0017(7)
    C17 0.0340(8) 0.0436(9) 0.0236(7) -0.0051(7) 0.0096(6) 0.0020(7)
    C18 0.0475(10) 0.0412(10) 0.0345(9) -0.0012(8) 0.0129(8) -0.0008(7)
    C19 0.0405(10) 0.0561(12) 0.0355(9) 0.0050(8) 0.0069(8) 0.0136(8)
    C20 0.0382(9) 0.0602(12) 0.0299(8) -0.0104(8) 0.0053(7) -0.0005(8)
    C21 0.0400(10) 0.0454(10) 0.0468(10) -0.0088(8) 0.0105(8) -0.0091(8)
    C22 0.0315(8) 0.0429(10) 0.0407(9) -0.0007(7) 0.0074(7) 0.0038(7)
    C23 0.0243(7) 0.0286(8) 0.0252(7) -0.0011(6) 0.0072(6) -0.0012(6)
    C24 0.0276(7) 0.0307(8) 0.0277(7) 0.0032(6) 0.0077(6) 0.0014(6)
    C25 0.0331(8) 0.0342(8) 0.0237(7) 0.0024(7) 0.0058(6) 0.0047(6)
    C26 0.0342(8) 0.0292(8) 0.0252(7) -0.0016(6) 0.0115(6) -0.0008(6)
    C27 0.0319(8) 0.0306(8) 0.0308(8) 0.0046(6) 0.0104(6) 0.0003(6)
    C28 0.0298(8) 0.0325(8) 0.0254(7) 0.0035(6) 0.0069(6) 0.0025(6)
    C29 0.0451(9) 0.0335(9) 0.0242(7) -0.0003(7) 0.0090(7) 0.0017(6)
    C30 0.0560(11) 0.0253(8) 0.0284(8) -0.0037(7) 0.0157(7) 0.0010(6)
    C31 0.0571(11) 0.0409(10) 0.0354(9) 0.0058(8) 0.0189(8) 0.0040(7)
    C32 0.0688(13) 0.0478(11) 0.0602(13) 0.0076(10) 0.0379(11) 0.0078(9)
    C33 0.0989(18) 0.0425(11) 0.0569(13) -0.0029(11) 0.0507(13) -0.0045(9)
    C34 0.1087(18) 0.0387(10) 0.0301(9) -0.0159(11) 0.0301(11) -0.0068(8)
    C35 0.0714(13) 0.0338(9) 0.0304(8) -0.0126(8) 0.0150(8) -0.0014(7)
_geom_special_details
;
All e.s.d.'s (except the e.s.d. in the dihedral angle between two l.s. planes)
are estimated using the full covariance matrix. The cell e.s.d.'s are taken
into account individually in the estimation of e.s.d.'s in distances, angles
and torsion angles; correlations between e.s.d.'s in cell parameters are only
used when they are defined by crystal symmetry. An approximate (isotropic)
treatment of cell e.s.d.'s is used for estimating e.s.d.'s involving l.s.
planes.
;
loop_
    _geom_bond_atom_site_label_1
    _geom_bond_atom_site_label_2
    _geom_bond_site_symmetry_2
    _geom_bond_distance
    _geom_bond_publ_flag
    O1 C6 . 1.3307(16) n
    O1 C5 . 1.4911(16) n
    O2 C13 . 1.3673(17) n
    O2 C16 . 1.4410(17) n
    O3 C26 . 1.3654(16) ?
    O3 C29 . 1.4303(17) ?
    N1 C1 . 1.146(2) ?
    N2 C3 . 1.147(2) ?
    N3 C8 . 1.146(2) ?
    C1 C2 . 1.424(2) ?
    C2 C6 . 1.364(2) n
    C2 C3 . 1.431(2) ?
    C4 C7 . 1.344(2) n
    C4 C9 . 1.484(2) n
    C4 C5 . 1.512(2) ?
    C5 C10 . 1.5190(19) n
    C5 C23 . 1.5208(19) ?
    C6 C7 . 1.450(2) n
    C7 C8 . 1.430(2) ?
    C9 H9A . 0.9800 ?
    C9 H9B . 0.9800 ?
    C9 H9C . 0.9800 ?
    C10 C15 . 1.3919(19) ?
    C10 C11 . 1.392(2) ?
    C11 C12 . 1.379(2) ?
    C11 H11 . 0.9500 ?
    C12 C13 . 1.3921(19) ?
    C12 H12 . 0.9500 ?
    C13 C14 . 1.390(2) ?
    C14 C15 . 1.381(2) ?
    C14 H14 . 0.9500 ?
    C15 H15 . 0.9500 ?
    C16 C17 . 1.499(2) ?
    C16 H16A . 0.9900 ?
    C16 H16B . 0.9900 ?
    C17 C22 . 1.379(2) ?
    C17 C18 . 1.386(2) ?
    C18 C19 . 1.389(2) ?
    C18 H18 . 0.9500 ?
    C19 C20 . 1.371(3) ?
    C19 H19 . 0.9500 ?
    C20 C21 . 1.372(2) ?
    C20 H20 . 0.9500 ?
    C21 C22 . 1.382(2) ?
    C21 H21 . 0.9500 ?
    C22 H22 . 0.9500 ?
    C23 C24 . 1.385(2) ?
    C23 C28 . 1.395(2) ?
    C24 C25 . 1.3899(19) ?
    C24 H24 . 0.9500 ?
    C25 C26 . 1.381(2) ?
    C25 H25 . 0.9500 ?
    C26 C27 . 1.392(2) ?
    C27 C28 . 1.3755(19) ?
    C27 H27 . 0.9500 ?
    C28 H28 . 0.9500 ?
    C29 C30 . 1.508(2) ?
    C29 H29A . 0.9900 ?
    C29 H29B . 0.9900 ?
    C30 C35 . 1.383(2) ?
    C30 C31 . 1.389(2) ?
    C31 C32 . 1.393(2) ?
    C31 H31 . 0.9500 ?
    C32 C33 . 1.367(3) ?
    C32 H32 . 0.9500 ?
    C33 C34 . 1.372(3) ?
    C33 H33 . 0.9500 ?
    C34 C35 . 1.394(3) ?
    C34 H34 . 0.9500 ?
    C35 H35 . 0.9500 ?
loop_
    _geom_angle_atom_site_label_1
    _geom_angle_atom_site_label_2
    _geom_angle_atom_site_label_3
    _geom_angle_site_symmetry_1
    _geom_angle_site_symmetry_3
    _geom_angle
    _geom_angle_publ_flag
    C6 O1 C5 . . 109.92(11) ?
    C13 O2 C16 . . 115.48(11) ?
    C26 O3 C29 . . 118.50(12) ?
    N1 C1 C2 . . 179.0(2) ?
    C6 C2 C1 . . 121.55(15) ?
    C6 C2 C3 . . 119.70(14) ?
    C1 C2 C3 . . 118.72(14) ?
    N2 C3 C2 . . 179.00(18) ?
    C7 C4 C9 . . 127.58(14) ?
    C7 C4 C5 . . 109.18(13) ?
    C9 C4 C5 . . 123.24(13) ?
    O1 C5 C4 . . 102.11(10) ?
    O1 C5 C10 . . 104.93(11) ?
    C4 C5 C10 . . 113.35(11) ?
    O1 C5 C23 . . 108.11(11) ?
    C4 C5 C23 . . 111.21(11) ?
    C10 C5 C23 . . 115.83(11) ?
    O1 C6 C2 . . 119.39(14) ?
    O1 C6 C7 . . 109.70(12) ?
    C2 C6 C7 . . 130.90(14) ?
    C4 C7 C8 . . 124.47(14) ?
    C4 C7 C6 . . 108.95(13) ?
    C8 C7 C6 . . 126.57(13) ?
    N3 C8 C7 . . 176.72(19) ?
    C4 C9 H9A . . 109.5 ?
    C4 C9 H9B . . 109.5 ?
    H9A C9 H9B . . 109.5 ?
    C4 C9 H9C . . 109.5 ?
    H9A C9 H9C . . 109.5 ?
    H9B C9 H9C . . 109.5 ?
    C15 C10 C11 . . 118.03(13) ?
    C15 C10 C5 . . 119.46(12) ?
    C11 C10 C5 . . 122.02(12) ?
    C12 C11 C10 . . 121.38(13) ?
    C12 C11 H11 . . 119.3 ?
    C10 C11 H11 . . 119.3 ?
    C11 C12 C13 . . 119.81(13) ?
    C11 C12 H12 . . 120.1 ?
    C13 C12 H12 . . 120.1 ?
    O2 C13 C14 . . 124.09(13) ?
    O2 C13 C12 . . 116.35(13) ?
    C14 C13 C12 . . 119.56(13) ?
    C15 C14 C13 . . 119.91(13) ?
    C15 C14 H14 . . 120.0 ?
    C13 C14 H14 . . 120.0 ?
    C14 C15 C10 . . 121.27(13) ?
    C14 C15 H15 . . 119.4 ?
    C10 C15 H15 . . 119.4 ?
    O2 C16 C17 . . 109.94(12) ?
    O2 C16 H16A . . 109.7 ?
    C17 C16 H16A . . 109.7 ?
    O2 C16 H16B . . 109.7 ?
    C17 C16 H16B . . 109.7 ?
    H16A C16 H16B . . 108.2 ?
    C22 C17 C18 . . 118.58(15) ?
    C22 C17 C16 . . 120.34(15) ?
    C18 C17 C16 . . 120.97(16) ?
    C17 C18 C19 . . 120.35(17) ?
    C17 C18 H18 . . 119.8 ?
    C19 C18 H18 . . 119.8 ?
    C20 C19 C18 . . 120.00(16) ?
    C20 C19 H19 . . 120.0 ?
    C18 C19 H19 . . 120.0 ?
    C19 C20 C21 . . 120.21(16) ?
    C19 C20 H20 . . 119.9 ?
    C21 C20 H20 . . 119.9 ?
    C20 C21 C22 . . 119.74(17) ?
    C20 C21 H21 . . 120.1 ?
    C22 C21 H21 . . 120.1 ?
    C17 C22 C21 . . 121.10(16) ?
    C17 C22 H22 . . 119.5 ?
    C21 C22 H22 . . 119.5 ?
    C24 C23 C28 . . 118.56(13) ?
    C24 C23 C5 . . 122.02(12) ?
    C28 C23 C5 . . 119.36(12) ?
    C23 C24 C25 . . 121.15(13) ?
    C23 C24 H24 . . 119.4 ?
    C25 C24 H24 . . 119.4 ?
    C26 C25 C24 . . 119.65(13) ?
    C26 C25 H25 . . 120.2 ?
    C24 C25 H25 . . 120.2 ?
    O3 C26 C25 . . 125.61(13) ?
    O3 C26 C27 . . 114.74(13) ?
    C25 C26 C27 . . 119.65(13) ?
    C28 C27 C26 . . 120.39(14) ?
    C28 C27 H27 . . 119.8 ?
    C26 C27 H27 . . 119.8 ?
    C27 C28 C23 . . 120.59(13) ?
    C27 C28 H28 . . 119.7 ?
    C23 C28 H28 . . 119.7 ?
    O3 C29 C30 . . 106.78(13) ?
    O3 C29 H29A . . 110.4 ?
    C30 C29 H29A . . 110.4 ?
    O3 C29 H29B . . 110.4 ?
    C30 C29 H29B . . 110.4 ?
    H29A C29 H29B . . 108.6 ?
    C35 C30 C31 . . 118.96(16) ?
    C35 C30 C29 . . 120.83(16) ?
    C31 C30 C29 . . 120.20(14) ?
    C30 C31 C32 . . 120.51(17) ?
    C30 C31 H31 . . 119.7 ?
    C32 C31 H31 . . 119.7 ?
    C33 C32 C31 . . 119.8(2) ?
    C33 C32 H32 . . 120.1 ?
    C31 C32 H32 . . 120.1 ?
    C32 C33 C34 . . 120.51(18) ?
    C32 C33 H33 . . 119.7 ?
    C34 C33 H33 . . 119.7 ?
    C33 C34 C35 . . 120.14(18) ?
    C33 C34 H34 . . 119.9 ?
    C35 C34 H34 . . 119.9 ?
    C30 C35 C34 . . 120.09(19) ?
    C30 C35 H35 . . 120.0 ?
    C34 C35 H35 . . 120.0 ?
loop_
    _geom_torsion_atom_site_label_1
    _geom_torsion_atom_site_label_2
    _geom_torsion_atom_site_label_3
    _geom_torsion_atom_site_label_4
    _geom_torsion_site_symmetry_1
    _geom_torsion_site_symmetry_2
    _geom_torsion_site_symmetry_3
    _geom_torsion_site_symmetry_4
    _geom_torsion
    _geom_torsion_publ_flag
    C6 O1 C5 C4 . . . . 3.74(14) ?
    C6 O1 C5 C10 . . . . -114.73(12) ?
    C6 O1 C5 C23 . . . . 121.10(12) ?
    C7 C4 C5 O1 . . . . -2.30(14) ?
    C9 C4 C5 O1 . . . . 177.55(13) ?
    C7 C4 C5 C10 . . . . 110.01(13) ?
    C9 C4 C5 C10 . . . . -70.14(17) ?
    C7 C4 C5 C23 . . . . -117.41(13) ?
    C9 C4 C5 C23 . . . . 62.44(18) ?
    C5 O1 C6 C2 . . . . 175.49(12) ?
    C5 O1 C6 C7 . . . . -3.83(15) ?
    C1 C2 C6 O1 . . . . -177.65(13) ?
    C3 C2 C6 O1 . . . . 0.1(2) ?
    C1 C2 C6 C7 . . . . 1.5(3) ?
    C3 C2 C6 C7 . . . . 179.23(14) ?
    C9 C4 C7 C8 . . . . 0.1(2) ?
    C5 C4 C7 C8 . . . . 179.99(13) ?
    C9 C4 C7 C6 . . . . -179.62(14) ?
    C5 C4 C7 C6 . . . . 0.22(16) ?
    O1 C6 C7 C4 . . . . 2.29(16) ?
    C2 C6 C7 C4 . . . . -176.92(15) ?
    O1 C6 C7 C8 . . . . -177.47(13) ?
    C2 C6 C7 C8 . . . . 3.3(3) ?
    O1 C5 C10 C15 . . . . 78.88(15) ?
    C4 C5 C10 C15 . . . . -31.71(18) ?
    C23 C5 C10 C15 . . . . -162.01(13) ?
    O1 C5 C10 C11 . . . . -92.98(15) ?
    C4 C5 C10 C11 . . . . 156.44(13) ?
    C23 C5 C10 C11 . . . . 26.14(19) ?
    C15 C10 C11 C12 . . . . -0.4(2) ?
    C5 C10 C11 C12 . . . . 171.53(13) ?
    C10 C11 C12 C13 . . . . -1.5(2) ?
    C16 O2 C13 C14 . . . . 1.5(2) ?
    C16 O2 C13 C12 . . . . -178.30(14) ?
    C11 C12 C13 O2 . . . . -178.06(13) ?
    C11 C12 C13 C14 . . . . 2.1(2) ?
    O2 C13 C14 C15 . . . . 179.31(14) ?
    C12 C13 C14 C15 . . . . -0.9(2) ?
    C13 C14 C15 C10 . . . . -1.1(2) ?
    C11 C10 C15 C14 . . . . 1.7(2) ?
    C5 C10 C15 C14 . . . . -170.48(13) ?
    C13 O2 C16 C17 . . . . 175.86(13) n
    O2 C16 C17 C22 . . . . 93.34(17) ?
    O2 C16 C17 C18 . . . . -90.50(18) n
    C22 C17 C18 C19 . . . . -0.3(2) ?
    C16 C17 C18 C19 . . . . -176.51(14) ?
    C17 C18 C19 C20 . . . . 1.1(2) ?
    C18 C19 C20 C21 . . . . -1.1(2) ?
    C19 C20 C21 C22 . . . . 0.2(3) ?
    C18 C17 C22 C21 . . . . -0.6(2) ?
    C16 C17 C22 C21 . . . . 175.68(15) ?
    C20 C21 C22 C17 . . . . 0.6(2) ?
    O1 C5 C23 C24 . . . . -12.82(18) ?
    C4 C5 C23 C24 . . . . 98.50(16) ?
    C10 C5 C23 C24 . . . . -130.18(14) ?
    O1 C5 C23 C28 . . . . 170.13(12) ?
    C4 C5 C23 C28 . . . . -78.55(16) ?
    C10 C5 C23 C28 . . . . 52.77(18) ?
    C28 C23 C24 C25 . . . . -0.5(2) ?
    C5 C23 C24 C25 . . . . -177.53(13) ?
    C23 C24 C25 C26 . . . . 0.2(2) ?
    C29 O3 C26 C25 . . . . 5.4(2) ?
    C29 O3 C26 C27 . . . . -174.32(13) ?
    C24 C25 C26 O3 . . . . -179.27(14) ?
    C24 C25 C26 C27 . . . . 0.4(2) ?
    O3 C26 C27 C28 . . . . 178.91(13) ?
    C25 C26 C27 C28 . . . . -0.8(2) ?
    C26 C27 C28 C23 . . . . 0.6(2) ?
    C24 C23 C28 C27 . . . . 0.1(2) ?
    C5 C23 C28 C27 . . . . 177.22(13) ?
    C26 O3 C29 C30 . . . . 169.49(12) n
    O3 C29 C30 C35 . . . . 140.52(14) ?
    O3 C29 C30 C31 . . . . -40.28(19) n
    C35 C30 C31 C32 . . . . -2.2(2) ?
    C29 C30 C31 C32 . . . . 178.57(15) ?
    C30 C31 C32 C33 . . . . 1.2(3) ?
    C31 C32 C33 C34 . . . . 0.4(3) ?
    C32 C33 C34 C35 . . . . -1.0(3) ?
    C31 C30 C35 C34 . . . . 1.6(2) ?
    C29 C30 C35 C34 . . . . -179.18(15) ?
    C33 C34 C35 C30 . . . . 0.0(3) ?
loop_
    _geom_hbond_atom_site_label_D
    _geom_hbond_atom_site_label_H
    _geom_hbond_atom_site_label_A
    _geom_hbond_site_symmetry_A
    _geom_hbond_distance_DH
    _geom_hbond_distance_HA
    _geom_hbond_distance_DA
    _geom_hbond_angle_DHA
    _geom_hbond_publ_flag
    C20 H20 Cg1 2_656 0.95 2.85 3.596(2) 136 yes
    C29 -H29A Cg1 4_564 0.99 2.59 3.5276(17) 158 yes
    C33 -H33 Cg2 2_645 0.95 2.77 3.697(3) 167 yes
    C16 -H16B Cg3 4_565 0.99 2.97 3.9262(18) 162 yes
