# Supplementary material for: C—H⋯π packing inter­actions in 2-[5,5-bis­(4-benzyl­oxyphen­yl)-3-cyano-4-methyl-2,5-dihydro­furan-2-yl­idene]malononitrile
Source: Acta Crystallogr Sect E Struct Rep Online. 2011 Oct 29;67(Pt 11):o3046–7. doi: 10.1107/S1600536811043480 (PMC3247440; doi:10.1107/S1600536811043480)
Supplement: Supplementary file 2 [file e-67-o3046-Isup2.hkl]

#
# h,k,l, Fc-squared, Fo-squared, sigma(Fo-squared) and status flag
#
data_I
_shelx_title ' jczfa1 in P2(1)/c    relabel 16 sept  Temp?'
_shelx_refln_list_code          4
_shelx_F_calc_maximum      218.74
_exptl_crystal_F_000      1120.00
_reflns_d_resolution_high  0.7451
 
loop_
 _symmetry_equiv_pos_as_xyz
 'x, y, z'
 '-x, y+1/2, -z+1/2'
 '-x, -y, -z'
 'x, -y-1/2, z-1/2'
 
_cell_length_a    18.1696
_cell_length_b    10.0728
_cell_length_c    15.8413
_cell_angle_alpha  90.000
_cell_angle_beta  103.779
_cell_angle_gamma  90.000
 
_shelx_F_squared_multiplier     1.000
 
loop_
 _refln_index_h
 _refln_index_k
 _refln_index_l
 _refln_F_squared_calc
 _refln_F_squared_meas
 _refln_F_squared_sigma
 _refln_observed_status
   4   0   0     4933.80     5134.25     82.82 o
   5   0   0     4760.64     4386.93     71.17 o
   6   0   0     1799.09     1704.19     28.68 o
   7   0   0     1459.67     1504.67     31.11 o
   8   0   0     8586.32     8670.50    156.51 o
   9   0   0      783.97      723.99     25.25 o
  10   0   0     2040.55     2106.10     46.51 o
  11   0   0       85.55       88.40      6.91 o
  12   0   0       10.88       19.83      4.77 o
  13   0   0       28.54       26.10      6.43 o
  14   0   0       25.84       24.79      7.28 o
  15   0   0      129.40      107.70     11.48 o
  16   0   0      337.94      341.32     24.24 o
  17   0   0     1796.51     1614.63     88.52 o
  18   0   0      628.07      509.95     62.29 o
  19   0   0       52.42       43.33     17.61 o
  20   0   0        7.33       16.61     13.42 o
  21   0   0       28.76       32.47     14.28 o
  22   0   0       12.37       45.45     16.64 o
  23   0   0       26.32       20.55     14.52 o
   3   1   0      646.42      643.80      8.12 o
   4   1   0      456.18      408.88      5.83 o
   5   1   0      316.09      264.94      5.50 o
   6   1   0     3952.52     3836.08     45.12 o
   7   1   0     1470.26     1578.77     24.67 o
   8   1   0        7.56       10.23      2.45 o
   9   1   0       25.41       21.43      2.80 o
  10   1   0        4.64        6.17      2.35 o
  11   1   0      577.43      574.85     12.64 o
  12   1   0        9.27        4.61      4.03 o
  13   1   0        0.01        0.99      3.25 o
  14   1   0      185.06      195.50     11.07 o
  15   1   0      256.61      237.69     12.40 o
  16   1   0       17.62        2.20      6.05 o
  17   1   0      968.05     1056.31     39.56 o
  18   1   0      709.46      760.74     33.57 o
  19   1   0        9.40       10.70      8.55 o
  20   1   0       61.43       55.79     11.90 o
  21   1   0       64.93       52.80     14.53 o
  22   1   0        0.01        5.25      9.06 o
  23   1   0       93.13       78.82     13.48 o
   0   2   0     8543.21     8421.87    140.22 o
   1   2   0     4172.29     4079.85     48.99 o
   2   2   0    20966.40    20931.32    243.76 o
   3   2   0     1649.66     1516.19     18.52 o
   4   2   0    32655.24    33507.82    347.04 o
   5   2   0     1413.32     1403.47     17.05 o
   6   2   0      522.10      540.33      9.38 o
   7   2   0      710.65      777.33     14.00 o
   8   2   0      115.92      130.52      5.06 o
   9   2   0      137.75      208.36      6.46 o
  10   2   0     1438.54     1530.05     24.77 o
  11   2   0      135.43      131.41      7.33 o
  12   2   0      169.84      187.86      9.54 o
  13   2   0      102.29       86.71      7.54 o
  14   2   0      453.78      481.46     16.40 o
  15   2   0      490.85      525.46     17.09 o
  16   2   0       10.54        6.16      5.33 o
  17   2   0       12.59        1.03      8.67 o
  18   2   0        0.05       -2.25      7.64 o
  19   2   0        1.23       -6.35      6.35 o
  20   2   0       89.97       68.72     16.22 o
  21   2   0        7.73       -1.94      8.43 o
  22   2   0       26.69       37.29     11.40 o
  23   2   0       29.73       39.68     11.50 o
   1   3   0     3130.35     2885.52     35.98 o
   2   3   0    36355.52    37345.31    434.31 o
   3   3   0       40.79       66.45      2.82 o
   4   3   0     2120.25     2143.20     27.88 o
   5   3   0      268.61      281.86     10.15 o
   6   3   0      349.47      391.83      7.42 o
   7   3   0    13226.57    13372.37    169.30 o
   8   3   0       14.33        7.39      2.63 o
   9   3   0      701.07      737.41     13.87 o
  10   3   0       89.39       79.40      6.92 o
  11   3   0       71.29       73.02      5.63 o
  12   3   0      249.42      257.35     11.41 o
  13   3   0       13.95       19.43      4.45 o
  14   3   0      915.48      860.16     22.58 o
  15   3   0       83.41       82.42      7.39 o
  16   3   0      144.35      155.68     11.78 o
  17   3   0       16.48        1.79      7.41 o
  18   3   0       30.15       30.60      9.84 o
  19   3   0      293.30      313.87     26.32 o
  20   3   0       13.17        7.04      8.65 o
  21   3   0       23.03        4.68      9.40 o
  22   3   0      208.43      183.70     17.24 o
  23   3   0       29.14       25.98     21.98 o
   0   4   0     3034.81     3239.51     63.58 o
   1   4   0      742.34      623.95     11.01 o
   2   4   0     1827.21     1895.10     29.37 o
   3   4   0        6.34       10.43      2.52 o
   4   4   0       17.14       11.76      2.44 o
   5   4   0      879.82      811.39     13.47 o
   6   4   0       73.20       81.01      5.02 o
   7   4   0      949.17      887.32     15.00 o
   8   4   0     1202.74     1213.14     21.84 o
   9   4   0      181.17      182.80      6.99 o
  10   4   0      286.75      286.55     10.35 o
  11   4   0       37.79       37.60      4.77 o
  12   4   0       53.65       54.47      5.42 o
  13   4   0      124.12      136.67      8.22 o
  14   4   0       32.00       54.53      6.43 o
  15   4   0      204.29      208.71     11.75 o
  16   4   0       18.28       22.19      7.82 o
  17   4   0        7.71        7.58      7.75 o
  18   4   0        1.92        3.73      7.77 o
  19   4   0       48.84       51.49     10.49 o
  20   4   0       10.43        0.02      8.43 o
  21   4   0       14.35        8.78      9.62 o
  22   4   0        0.37       -7.37      8.38 o
   1   5   0     3252.95     3163.00     54.27 o
   2   5   0        8.57        2.80      3.25 o
   3   5   0     1929.26     1881.84     36.98 o
   4   5   0     5169.81     5115.47     79.98 o
   5   5   0     4665.39     4645.79     66.89 o
   6   5   0     1846.96     1761.72     28.77 o
   7   5   0     1606.93     1696.64     28.11 o
   8   5   0        0.30        1.90      2.70 o
   9   5   0      775.77      792.19     16.88 o
  10   5   0        0.00       -0.48      3.08 o
  11   5   0      289.70      313.62     10.83 o
  12   5   0        2.75        0.92      3.39 o
  13   5   0      112.07       94.85      7.26 o
  14   5   0      421.59      439.62     14.49 o
  15   5   0       13.18       15.26      5.68 o
  16   5   0      224.59      206.61     16.49 o
  17   5   0       97.43      120.13     13.61 o
  18   5   0       62.65       34.93     10.11 o
  19   5   0       56.11       38.27     10.76 o
  20   5   0       10.30       10.83      9.13 o
  21   5   0       30.87        8.95     11.22 o
   0   6   0     1773.39     1814.53     52.11 o
   1   6   0     1784.90     1786.90     31.64 o
   2   6   0       12.18       11.53      3.14 o
   3   6   0        0.32       -2.90      2.90 o
   4   6   0        0.01        2.81      3.72 o
   5   6   0     3619.51     3527.62     58.49 o
   6   6   0       91.11       72.60      5.35 o
   7   6   0      261.67      243.72      9.55 o
   8   6   0      106.15      112.06      7.13 o
   9   6   0       67.75       72.71      5.41 o
  10   6   0      105.82      115.70      8.99 o
  11   6   0      992.82      956.74     21.05 o
  12   6   0     1355.56     1338.39     35.57 o
  13   6   0      305.19      321.50     12.72 o
  14   6   0       45.22       35.85      6.12 o
  15   6   0       26.50       30.15      9.48 o
  16   6   0        0.02       -7.79      8.78 o
  17   6   0        0.70       14.73      9.00 o
  18   6   0       34.33       29.81     10.06 o
  19   6   0        1.44        0.80      8.34 o
  20   6   0        1.59        1.45     10.69 o
  21   6   0        3.20       -4.60     10.62 o
   1   7   0      949.59     1010.55     24.27 o
   2   7   0      211.38      212.30      9.45 o
   3   7   0      527.50      565.30     14.52 o
   4   7   0      230.82      257.09     10.04 o
   5   7   0       18.82       22.03      4.16 o
   6   7   0       62.95       72.30      6.02 o
   7   7   0     1127.58     1089.47     21.01 o
   8   7   0       36.52       27.96      4.56 o
   9   7   0     1265.13     1293.17     30.04 o
  10   7   0        3.75        8.21      4.15 o
  11   7   0      139.40      131.57      8.70 o
  12   7   0      589.34      635.24     22.52 o
  13   7   0      343.25      365.63     16.23 o
  14   7   0       50.38       39.24     10.18 o
  15   7   0       36.10       36.49     10.92 o
  16   7   0       22.18       33.61      9.93 o
  17   7   0       17.78       39.64     10.75 o
  18   7   0       18.95       20.24     10.40 o
  19   7   0        1.55       -1.88      9.02 o
  20   7   0       16.24       13.48     11.70 o
   0   8   0      175.42      192.96     15.29 o
   1   8   0        0.20       -0.01      3.82 o
   2   8   0      885.92      848.58     31.54 o
   3   8   0      993.25      975.64     21.62 o
   4   8   0      223.61      207.57      9.77 o
   5   8   0      619.72      600.30     15.28 o
   6   8   0      210.94      183.99      9.10 o
   7   8   0      229.27      241.68     10.27 o
   8   8   0       52.90       43.72      5.63 o
   9   8   0      128.72      145.22     10.05 o
  10   8   0      131.45      166.85     10.05 o
  11   8   0      473.78      492.56     22.82 o
  12   8   0        0.54       -1.22      6.13 o
  13   8   0      106.45       82.77     12.11 o
  14   8   0      171.69      168.55     15.84 o
  15   8   0       59.40       42.68     10.94 o
  16   8   0       68.52       84.18     18.55 o
  17   8   0        0.92       22.82     10.61 o
  18   8   0       57.47       67.16     17.95 o
  19   8   0       40.57       39.81     40.74 o
   1   9   0       67.21       63.25      7.27 o
   2   9   0       45.01       38.48      6.35 o
   3   9   0       46.75       55.74      6.97 o
   4   9   0      226.23      209.18     11.12 o
   5   9   0      118.91       91.16      7.42 o
   6   9   0      238.72      230.54     12.48 o
   7   9   0       34.36       22.71      8.36 o
   8   9   0      773.01      767.47     22.21 o
   9   9   0      184.49      180.71     16.68 o
  10   9   0       63.81       63.99      8.81 o
  11   9   0      117.18      102.03     10.90 o
  12   9   0       99.73      122.75     13.92 o
  13   9   0       33.58        8.28      8.18 o
  14   9   0       55.84       41.88     11.28 o
  15   9   0        3.34       -3.06      8.81 o
  16   9   0      156.65      161.06     17.83 o
  17   9   0        0.44        1.90     10.13 o
   0  10   0       27.06       15.14      7.56 o
   1  10   0        1.38        2.51      4.75 o
   2  10   0        9.30       18.33      5.52 o
   3  10   0       85.92       67.82      8.97 o
   4  10   0       82.78       80.75      8.59 o
   5  10   0       30.44       22.46      6.96 o
   6  10   0       36.42       37.84      7.52 o
   7  10   0      155.70      125.43     12.52 o
   8  10   0        0.00        5.91      6.56 o
   9  10   0      132.95      100.85     15.66 o
  10  10   0      189.12      203.16     17.89 o
  11  10   0      114.19      128.19     20.11 o
  12  10   0       32.90       20.30     13.10 o
  13  10   0       12.04       14.55     10.40 o
  14  10   0       61.29       80.53     14.73 o
  15  10   0      153.95      119.02     21.85 o
   1  11   0        1.86        9.25      5.54 o
   2  11   0        9.10       -2.60      5.23 o
   3  11   0       26.81       33.39      7.45 o
   4  11   0       10.67        3.96      5.95 o
   5  11   0       19.26       12.68      7.03 o
   6  11   0       53.96       49.04     10.97 o
   7  11   0       20.17       19.72     12.02 o
   8  11   0       38.27       43.22     12.59 o
   9  11   0      129.97      119.07     17.43 o
  10  11   0      167.45      180.79     26.92 o
  11  11   0       88.08       70.72     15.14 o
  12  11   0        2.52        1.71     10.43 o
  13  11   0        7.43       10.02     11.66 o
   0  12   0        0.05        1.10      8.60 o
   1  12   0        8.56       18.25      8.28 o
   2  12   0        1.29        5.87      7.88 o
   3  12   0        1.23       10.98      8.40 o
   4  12   0        1.10        6.37      7.79 o
   5  12   0       49.05       53.52     11.44 o
   6  12   0        4.47       19.86     11.14 o
   7  12   0      119.85       92.03     16.53 o
   8  12   0       47.25       28.37     14.19 o
   9  12   0       91.19      114.77     25.07 o
  10  12   0       57.15       58.46     20.45 o
   1  13   0        0.09       -9.54      9.54 o
   2  13   0       36.36       19.66     20.35 o
   3  13   0        9.06        6.62     17.38 o
   4  13   0        0.01       15.58     12.71 o
   5  13   0       73.88       41.48     21.10 o
   6  13   0       22.74       42.59     27.31 o
 -23   1   1        3.78        1.29      8.63 o
 -22   1   1        0.32       -8.20      8.20 o
 -21   1   1       35.13       26.01      9.61 o
 -20   1   1        9.99       10.83      8.21 o
 -19   1   1      131.43      138.74     13.45 o
 -18   1   1       47.92       27.68      8.22 o
 -17   1   1      594.46      559.56     24.21 o
 -16   1   1      496.82      457.15     17.77 o
 -15   1   1     1428.67     1490.99     31.50 o
 -14   1   1      399.87      413.54     13.49 o
 -13   1   1        0.06        9.08      3.17 o
 -12   1   1       72.93       80.79      6.41 o
 -11   1   1       30.55       23.71      3.22 o
 -10   1   1      552.61      572.90     12.71 o
  -9   1   1      232.61      254.65      7.93 o
  -8   1   1      719.67      725.77     12.78 o
  -7   1   1        7.82       15.29      2.97 o
  -6   1   1     3460.36     3301.90     36.01 o
  -5   1   1      895.99      840.12     10.18 o
  -4   1   1     2477.65     2436.16     24.43 o
  -3   1   1       54.71       56.06      1.73 o
   2   1   1    41752.24    41824.76    502.04 o
   3   1   1     3248.15     3111.40     36.65 o
   4   1   1     8707.27     8589.42     98.46 o
   5   1   1     2834.82     2821.65     33.28 o
   6   1   1      800.98      827.28     12.52 o
   7   1   1      174.44      155.62      5.90 o
   8   1   1     1843.89     1904.47     29.91 o
   9   1   1        0.01        0.31      2.28 o
  10   1   1       63.51       85.90      5.39 o
  11   1   1     2025.82     2105.52     39.73 o
  12   1   1      643.59      623.29     17.14 o
  13   1   1       10.87       12.03      4.04 o
  14   1   1       33.76       35.19      5.32 o
  15   1   1      910.35      908.77     30.78 o
  16   1   1      125.67      130.79     10.32 o
  17   1   1      116.78       90.74     11.35 o
  18   1   1       79.70      108.96     14.47 o
  19   1   1       12.48        5.66      8.64 o
  20   1   1       64.01       46.41     12.00 o
  21   1   1       33.43       23.65     11.07 o
  22   1   1        0.29        2.51      9.68 o
  23   1   1        1.47       -8.11     10.06 o
 -23   2   1       57.19       56.17     12.15 o
 -22   2   1        0.75       -3.39      8.61 o
 -21   2   1        1.25       -6.81      6.97 o
 -20   2   1       22.59       26.62      8.31 o
 -19   2   1       21.30       17.26      7.95 o
 -18   2   1      209.25      173.17     16.88 o
 -17   2   1        1.07        7.56      7.27 o
 -16   2   1       57.77       55.81      7.13 o
 -15   2   1      478.32      495.59     15.54 o
 -14   2   1      209.64      212.90     10.02 o
 -13   2   1        4.19       -1.42      2.99 o
 -12   2   1      439.18      482.21     11.09 o
 -11   2   1        7.16        8.24      2.44 o
 -10   2   1      800.79      819.92     14.78 o
  -9   2   1      348.16      371.89     11.04 o
  -8   2   1     3341.08     3573.93     45.52 o
  -7   2   1       57.10       65.11      3.46 o
  -6   2   1     1044.01     1135.11     16.04 o
  -5   2   1     5663.59     5765.28     56.83 o
  -4   2   1      178.47      134.42      3.92 o
  -3   2   1    13348.65    13532.94    131.95 o
  -2   2   1     5162.63     5111.63     49.79 o
  -1   2   1     4761.88     4783.65     49.90 o
   0   2   1    10595.48    10304.46    108.20 o
   1   2   1    18912.16    18560.52    223.12 o
   2   2   1     1357.35     1205.59     16.04 o
   3   2   1        6.47        8.22      1.75 o
   4   2   1    19910.72    19869.96    225.09 o
   5   2   1     2601.86     2653.45     30.00 o
   6   2   1      624.21      597.77     10.03 o
   7   2   1       32.71       22.48      2.61 o
   8   2   1      302.44      340.16      8.04 o
   9   2   1      402.94      428.38     11.26 o
  10   2   1       21.74       15.83      3.76 o
  11   2   1        9.30       12.24      3.65 o
  12   2   1       76.67       86.22      7.10 o
  13   2   1      225.07      250.24     11.44 o
  14   2   1       40.51       45.01      5.81 o
  15   2   1        0.10        2.50      4.14 o
  16   2   1      303.52      322.70     14.56 o
  17   2   1      650.92      655.63     31.51 o
  18   2   1       49.47       34.71     10.37 o
  19   2   1        3.18       -0.26      8.43 o
  20   2   1        1.06        3.40      8.53 o
  21   2   1       27.11        9.22      9.97 o
  22   2   1        0.43        7.06     12.57 o
  23   2   1       90.61       86.63     31.74 o
 -23   3   1        0.00        1.28     13.69 o
 -22   3   1       74.13       77.15     12.58 o
 -21   3   1       17.73        9.65      8.71 o
 -20   3   1       13.08       13.51      8.66 o
 -19   3   1       21.98       12.71      9.47 o
 -18   3   1       27.47        6.10      8.21 o
 -17   3   1      265.05      284.00     17.52 o
 -16   3   1        2.77        7.27      9.81 o
 -15   3   1       85.87       57.21      6.01 o
 -14   3   1       22.90       15.54      6.25 o
 -13   3   1      116.73      117.00      7.06 o
 -12   3   1        0.63       -1.56      2.75 o
 -11   3   1      753.19      806.25     14.47 o
 -10   3   1     1888.61     1993.10     28.30 o
  -9   3   1       66.34       65.11      4.66 o
  -8   3   1       55.56       78.96      4.34 o
  -7   3   1      419.87      399.33      7.91 o
  -6   3   1       87.79      104.35      4.05 o
  -5   3   1       40.90       47.36      3.08 o
  -4   3   1        5.45       13.89      2.36 o
  -3   3   1      237.73      235.27      5.19 o
  -2   3   1    10639.02    10509.66    107.92 o
  -1   3   1      558.59      583.63      8.28 o
   0   3   1    25265.49    25536.63    289.57 o
   1   3   1      195.42      198.82      4.83 o
   2   3   1     7137.97     7014.16     83.79 o
   3   3   1     2744.47     2499.24     31.93 o
   4   3   1        0.80        0.28      1.93 o
   5   3   1      430.55      394.48      9.48 o
   6   3   1     4034.58     3957.60     53.21 o
   7   3   1      650.73      640.67     11.79 o
   8   3   1       51.87       49.78      4.61 o
   9   3   1      846.01      903.08     17.13 o
  10   3   1      645.94      660.17     15.44 o
  11   3   1       57.97       62.87      5.67 o
  12   3   1      464.72      477.22     16.76 o
  13   3   1        2.96       -2.93      4.28 o
  14   3   1      409.07      387.12     14.96 o
  15   3   1        1.10        3.44      4.45 o
  16   3   1       94.26       80.39      8.33 o
  17   3   1       46.36       50.41     17.97 o
  18   3   1       36.39       68.41     12.25 o
  19   3   1       46.24       30.52     11.49 o
  20   3   1        5.44        7.79      9.06 o
  21   3   1        0.64      -10.16     10.16 o
  22   3   1        1.97        0.22      9.71 o
 -22   4   1       73.87       54.56     11.84 o
 -21   4   1       39.43       38.07     11.22 o
 -20   4   1       25.47       35.96      9.57 o
 -19   4   1        6.33       13.14      7.63 o
 -18   4   1        4.56       -3.15      6.71 o
 -17   4   1       10.33       19.43      7.25 o
 -16   4   1        0.24       -0.52      8.41 o
 -15   4   1      132.59      131.20      9.86 o
 -14   4   1       99.44      102.77      8.77 o
 -13   4   1      177.54      183.39      8.69 o
 -12   4   1       31.50       23.22      3.96 o
 -11   4   1       33.48       27.08      3.88 o
 -10   4   1       26.93       31.35      3.80 o
  -9   4   1      569.89      589.95     12.05 o
  -8   4   1      326.34      319.40     11.31 o
  -7   4   1     2798.88     2866.28     36.82 o
  -6   4   1     3643.77     3906.00     50.76 o
  -5   4   1     4688.32     4807.44     61.21 o
  -4   4   1     1089.82     1107.18     15.97 o
  -3   4   1     3407.13     3606.52     45.01 o
  -2   4   1       64.16       79.24      3.42 o
  -1   4   1      263.47      248.83      5.84 o
   0   4   1      276.90      269.21      8.65 o
   1   4   1     6741.96     6819.75     88.01 o
   2   4   1     1795.01     1922.17     29.89 o
   3   4   1       31.67       34.43      3.86 o
   4   4   1      280.71      284.95      8.48 o
   5   4   1       17.75       17.55      3.23 o
   6   4   1      839.69      823.65     17.87 o
   7   4   1       40.03       32.13      3.90 o
   8   4   1     1743.19     1737.57     31.91 o
   9   4   1     1956.80     2001.70     36.26 o
  10   4   1        4.68        7.48      3.03 o
  11   4   1      855.16      879.28     22.71 o
  12   4   1      424.53      426.42     13.14 o
  13   4   1       13.15        7.66      4.41 o
  14   4   1       25.98       25.36      5.31 o
  15   4   1      116.02       97.16     12.28 o
  16   4   1     1013.98     1041.19     35.34 o
  17   4   1        7.40        0.60      8.58 o
  18   4   1        2.29       11.48      8.58 o
  19   4   1       11.82       12.65      9.23 o
  20   4   1       18.83       29.26     10.62 o
  21   4   1      186.86      201.89     18.15 o
  22   4   1        7.06       -1.04      9.44 o
 -22   5   1      161.89      195.05     18.49 o
 -21   5   1      216.16      202.66     17.72 o
 -20   5   1       52.03       53.21     11.40 o
 -19   5   1        1.23        2.80      8.45 o
 -18   5   1      151.55      149.17     15.07 o
 -17   5   1       20.62       21.04      8.16 o
 -16   5   1      116.15      114.60     12.08 o
 -15   5   1      554.37      481.50     19.85 o
 -14   5   1       42.83       34.30      5.78 o
 -13   5   1       12.52        2.98      3.77 o
 -12   5   1        0.03        2.44      3.41 o
 -11   5   1      101.50      119.95      7.68 o
 -10   5   1      249.89      252.00      9.48 o
  -9   5   1       85.98       79.73      5.31 o
  -8   5   1      126.53       98.52      5.56 o
  -7   5   1      822.17      829.47     16.54 o
  -6   5   1     1596.22     1659.65     25.66 o
  -5   5   1     1740.76     1816.06     26.30 o
  -4   5   1     5611.27     5923.52     74.82 o
  -3   5   1      525.64      541.84     12.29 o
  -2   5   1     1884.12     1855.67     30.74 o
  -1   5   1        0.40        4.13      2.85 o
   0   5   1      291.16      287.79     10.08 o
   1   5   1      458.08      450.49     12.87 o
   2   5   1       15.02       24.22      4.17 o
   3   5   1      746.86      778.61     18.79 o
   4   5   1     3190.86     3075.16     50.15 o
   5   5   1      724.22      703.56     14.62 o
   6   5   1      893.57      827.62     17.53 o
   7   5   1        0.39        0.15      3.56 o
   8   5   1       47.17       43.66      5.05 o
   9   5   1       77.08       80.35      6.37 o
  10   5   1       51.26       59.15      5.65 o
  11   5   1      725.89      733.89     18.27 o
  12   5   1      131.43      126.52      8.39 o
  13   5   1      820.25      830.78     21.44 o
  14   5   1        5.24        6.78      4.74 o
  15   5   1       33.26       34.49      6.89 o
  16   5   1       30.27       13.59      8.36 o
  17   5   1       32.22       33.21     10.12 o
  18   5   1       12.38       14.35      9.38 o
  19   5   1        3.63        2.92      8.91 o
  20   5   1       97.70      108.44     15.46 o
  21   5   1       14.16       21.44     10.78 o
 -21   6   1        4.36       -0.22      9.95 o
 -20   6   1        3.88        3.93      8.68 o
 -19   6   1      176.22      211.54     17.92 o
 -18   6   1       12.56       -3.51      8.13 o
 -17   6   1       19.56        9.30      8.20 o
 -16   6   1       55.20       31.53      9.27 o
 -15   6   1      295.73      273.90     20.62 o
 -14   6   1       11.18       13.91      5.54 o
 -13   6   1       25.79       33.90      5.79 o
 -12   6   1      146.12      168.10     10.86 o
 -11   6   1        0.08        0.40      3.40 o
 -10   6   1       10.18        9.30      3.53 o
  -9   6   1      334.76      345.14     12.07 o
  -8   6   1      765.12      779.18     15.30 o
  -7   6   1       23.23       25.89      4.34 o
  -6   6   1        0.89       -0.54      3.18 o
  -5   6   1      169.61      147.83      7.09 o
  -4   6   1        3.79        2.75      3.12 o
  -3   6   1      391.37      434.10     11.93 o
  -2   6   1      516.41      508.69     12.74 o
  -1   6   1      448.29      431.07     13.39 o
   0   6   1      350.72      337.71     13.41 o
   1   6   1       96.17       98.58      7.03 o
   2   6   1     2263.02     2251.66     44.26 o
   3   6   1        0.02       -2.89      3.07 o
   4   6   1        5.27        6.49      3.23 o
   5   6   1      212.05      206.65      9.15 o
   6   6   1       27.72       32.04      3.97 o
   7   6   1       45.27       39.84      4.20 o
   8   6   1      319.04      299.44     13.84 o
   9   6   1      230.76      270.73     10.10 o
  10   6   1      163.42      180.65      8.80 o
  11   6   1      440.43      369.60     18.68 o
  12   6   1     1653.83     1631.53     33.24 o
  13   6   1      156.19      177.29     10.11 o
  14   6   1        2.93       12.11      5.34 o
  15   6   1        4.73       15.50      8.69 o
  16   6   1        2.73        9.54      8.95 o
  17   6   1       10.31       -8.22      8.22 o
  18   6   1        7.97        5.24      9.51 o
  19   6   1        6.03        5.84      9.79 o
  20   6   1       66.05       55.11     13.04 o
 -20   7   1       57.06       40.55     12.40 o
 -19   7   1       61.70       73.12     13.78 o
 -18   7   1        0.26       -6.04      8.06 o
 -17   7   1       94.32       90.05     12.74 o
 -16   7   1       86.10       58.75     10.35 o
 -15   7   1        0.73        6.18      7.68 o
 -14   7   1      106.30      122.67     12.23 o
 -13   7   1       13.61       24.67     12.00 o
 -12   7   1      179.48      207.41     10.23 o
 -11   7   1        0.03        0.98      3.72 o
 -10   7   1      113.12      111.99      7.87 o
  -9   7   1      593.08      586.99     13.58 o
  -8   7   1        7.10        4.57      3.54 o
  -7   7   1      362.20      394.06     10.84 o
  -6   7   1      818.10      783.47     17.17 o
  -5   7   1      128.86      125.34      7.50 o
  -4   7   1      127.03      181.86      8.72 o
  -3   7   1        6.39       12.58      3.79 o
  -2   7   1       44.94       62.64      5.21 o
  -1   7   1       59.32       60.14      6.15 o
   0   7   1      166.93      174.96     11.68 o
   1   7   1      405.60      394.60     12.43 o
   2   7   1       38.78       34.69      5.36 o
   3   7   1       88.05      107.23      7.80 o
   4   7   1     1043.75     1048.11     25.55 o
   5   7   1      400.62      389.16     14.01 o
   6   7   1       19.91       19.98      4.32 o
   7   7   1       73.06       70.48      5.43 o
   8   7   1      235.78      222.82     11.76 o
   9   7   1     2575.97     2603.03     53.33 o
  10   7   1      391.80      422.62     19.31 o
  11   7   1      209.98      244.63     11.81 o
  12   7   1      297.15      306.54     13.41 o
  13   7   1      252.20      244.62     14.24 o
  14   7   1      103.57      105.32     16.29 o
  15   7   1       66.68       46.89     11.12 o
  16   7   1        0.06        7.53      9.10 o
  17   7   1        6.60        9.39      9.82 o
  18   7   1       10.64       -0.85     10.00 o
  19   7   1       26.67       10.70     10.91 o
 -19   8   1       14.45       23.62     11.87 o
 -18   8   1       31.89       30.46     11.68 o
 -17   8   1        0.00       -1.13      8.85 o
 -16   8   1       19.18       18.23     12.70 o
 -15   8   1        0.01        3.42      8.63 o
 -14   8   1        2.22       -3.46      7.12 o
 -13   8   1      286.73      258.51     17.68 o
 -12   8   1       30.92       41.67      9.17 o
 -11   8   1       95.42      107.00     10.47 o
 -10   8   1        0.05       -3.39      4.63 o
  -9   8   1      461.28      440.13     13.97 o
  -8   8   1      454.51      441.53     14.04 o
  -7   8   1      151.29      166.31      8.90 o
  -6   8   1        4.27        2.94      3.84 o
  -5   8   1       36.34       32.79      4.93 o
  -4   8   1      909.29      822.62     19.59 o
  -3   8   1       38.93       37.43      5.35 o
  -2   8   1       54.59       56.57      6.42 o
  -1   8   1       28.07       13.71      5.01 o
   0   8   1      255.74      260.26     12.25 o
   1   8   1       32.78       34.64      6.96 o
   2   8   1       36.06       24.80      4.44 o
   3   8   1       12.45       13.81      4.48 o
   4   8   1        4.62       -3.97      3.98 o
   5   8   1      404.32      419.82     14.31 o
   6   8   1      190.00      193.68     10.50 o
   7   8   1      516.38      518.22     17.13 o
   8   8   1      973.04      942.34     25.52 o
   9   8   1      108.47      106.46      9.17 o
  10   8   1      313.90      275.29     14.41 o
  11   8   1        1.72        0.15      5.68 o
  12   8   1       73.17       68.06      9.93 o
  13   8   1       62.03       51.12     10.72 o
  14   8   1       38.06       42.86     11.52 o
  15   8   1       84.56       93.89     14.65 o
  16   8   1        2.84       -9.80      9.80 o
  17   8   1        7.04       16.71     11.10 o
  18   8   1       12.35        4.68     10.79 o
 -17   9   1      127.78      111.37     16.13 o
 -16   9   1       13.10       18.42     10.31 o
 -15   9   1       33.09       43.38     11.56 o
 -14   9   1        1.93       12.54      9.15 o
 -13   9   1      110.26      116.19     15.25 o
 -12   9   1      525.78      622.65     54.35 o
 -11   9   1       12.09        2.66      6.92 o
 -10   9   1      218.56      234.59     24.60 o
  -9   9   1        1.10       -3.76      5.26 o
  -8   9   1       15.26       15.57      5.60 o
  -7   9   1      124.32      102.07      9.98 o
  -6   9   1      308.83      305.83     13.64 o
  -5   9   1        8.52        8.19      4.14 o
  -4   9   1       56.78       75.41      7.29 o
  -3   9   1      167.21      151.56     10.50 o
  -2   9   1        1.02        5.46      4.53 o
  -1   9   1       24.20       25.56      5.59 o
   0   9   1        0.24       -4.05      4.05 o
   1   9   1      674.28      670.09     25.41 o
   2   9   1      130.55      124.63     11.16 o
   3   9   1        0.20       -2.65      3.97 o
   4   9   1       54.20       67.61      7.11 o
   5   9   1        0.01        0.26      4.00 o
   6   9   1      345.80      317.20     13.49 o
   7   9   1      528.72      537.48     20.02 o
   8   9   1       84.42       74.91      7.92 o
   9   9   1       27.93       13.75      6.02 o
  10   9   1      227.11      245.38     14.70 o
  11   9   1        0.25        5.15      7.40 o
  12   9   1        7.27       19.48      9.87 o
  13   9   1       32.96       15.86     10.05 o
  14   9   1       66.29       72.16     14.29 o
  15   9   1       29.68        9.17      9.81 o
  16   9   1        0.01       -9.02      9.02 o
  17   9   1        4.58       11.60     10.17 o
 -16  10   1       18.15      -16.20     38.42 o
 -15  10   1       54.58       40.34     13.90 o
 -14  10   1       17.35       27.00     11.24 o
 -13  10   1       74.28       96.28     17.51 o
 -12  10   1       31.01       34.22     11.84 o
 -11  10   1       86.17       85.34     13.27 o
 -10  10   1      130.51      114.96     16.91 o
  -9  10   1        3.80        9.94      9.46 o
  -8  10   1        2.82       -0.12      7.22 o
  -7  10   1        0.00       -5.74      5.74 o
  -6  10   1        0.07        4.25      5.62 o
  -5  10   1       30.77       29.58      6.64 o
  -4  10   1       49.91       35.84      6.62 o
  -3  10   1        0.32        8.47      4.96 o
  -2  10   1        8.58       13.61      5.35 o
  -1  10   1        3.86        4.19      4.83 o
   0  10   1       74.63       51.71      7.24 o
   1  10   1       24.77       34.74      6.57 o
   2  10   1        3.00       -1.01      4.60 o
   3  10   1      114.97       92.19     14.76 o
   4  10   1       23.17       11.25      5.33 o
   5  10   1       33.79       38.56      6.79 o
   6  10   1      102.31       94.46     11.68 o
   7  10   1       28.74       27.53      7.07 o
   8  10   1        0.27        8.51      6.86 o
   9  10   1      174.01      198.62     20.36 o
  10  10   1       16.30       14.64      8.00 o
  11  10   1      103.72      134.78     24.69 o
  12  10   1        0.14        2.59      9.57 o
  13  10   1       21.50       14.67     10.86 o
  14  10   1      168.78      157.68     26.00 o
  15  10   1       14.79        6.88     12.23 o
 -13  11   1       42.36        9.22     13.77 o
 -12  11   1       24.98       42.78     13.70 o
 -11  11   1        3.38       10.23     11.13 o
 -10  11   1       12.12        5.57     10.77 o
  -9  11   1        6.05       10.31     10.28 o
  -8  11   1       14.05        1.51      9.74 o
  -7  11   1        0.30        9.13     10.07 o
  -6  11   1       16.85       11.58      9.26 o
  -5  11   1        4.55        2.56      6.49 o
  -4  11   1        1.24        7.00      6.72 o
  -3  11   1       49.64       54.82      9.46 o
  -2  11   1      140.46      146.29     12.39 o
  -1  11   1       28.53       23.14      6.59 o
   0  11   1        7.90        3.73      5.55 o
   1  11   1        0.04        2.31      5.23 o
   2  11   1        0.00       -1.18      5.10 o
   3  11   1        3.95        9.10      6.12 o
   4  11   1        2.83        5.86      6.22 o
   5  11   1       10.70        3.14      6.28 o
   6  11   1       33.91       41.49      9.01 o
   7  11   1        0.10        3.46      7.04 o
   8  11   1       43.11       36.05     10.86 o
   9  11   1       37.86       36.07     12.36 o
  10  11   1        0.00        8.51     10.70 o
  11  11   1      117.22      142.96     19.00 o
  12  11   1        3.31       -6.32     10.59 o
  13  11   1        0.62       -5.98     11.32 o
 -10  12   1       13.00       -9.45     10.73 o
  -9  12   1       22.67       25.30     12.13 o
  -8  12   1        1.84       16.03     10.99 o
  -7  12   1        5.18       -0.43      9.90 o
  -6  12   1       17.44       11.34     14.43 o
  -5  12   1       53.16       57.84     26.13 o
  -4  12   1        5.86       -0.43      9.16 o
  -3  12   1        0.00        5.69      8.33 o
  -2  12   1       10.85       18.51      8.78 o
  -1  12   1        6.15       -1.00      6.51 o
   0  12   1       31.76        7.56      8.10 o
   1  12   1       18.00        7.49      8.12 o
   2  12   1        0.90       -3.52      6.93 o
   3  12   1       13.36       18.49     10.23 o
   4  12   1        0.48       14.60      8.94 o
   5  12   1      130.94      146.20     18.02 o
   6  12   1       19.71        8.74     14.97 o
   7  12   1      107.81      133.22     24.66 o
   8  12   1      185.18      193.70     22.06 o
   9  12   1        1.19        2.04     10.41 o
  10  12   1        5.18       12.80     12.70 o
  -6  13   1        4.04        6.29     12.54 o
  -5  13   1        7.34       -1.26     11.96 o
  -4  13   1        2.19       19.50     12.53 o
  -3  13   1       70.77       49.59     16.55 o
  -2  13   1       31.27       12.37     12.30 o
  -1  13   1        0.00        9.82     12.39 o
   0  13   1        2.22        7.55     11.27 o
   1  13   1        1.77        6.57     10.83 o
   2  13   1       12.86       13.19     12.11 o
   3  13   1       43.56       67.80     18.57 o
   4  13   1       50.24      100.92     31.02 o
   5  13   1        0.76       30.65     14.78 o
 -24   0   2       48.64       48.38     20.53 o
 -23   0   2      117.82       97.03     21.45 o
 -22   0   2        7.17        4.47     18.11 o
 -21   0   2        7.88        2.61     10.83 o
 -20   0   2      343.99      326.24     43.37 o
 -19   0   2      334.59      388.69     28.38 o
 -18   0   2      171.50      181.26     19.79 o
 -17   0   2      896.29      932.92     80.60 o
 -16   0   2       18.33       18.64      7.69 o
 -15   0   2      329.94      346.66     14.42 o
 -14   0   2       98.52      105.54      8.47 o
 -13   0   2      335.44      365.47     14.17 o
 -12   0   2        2.02        3.43      3.46 o
 -11   0   2     3246.26     3480.93     73.65 o
 -10   0   2     2821.10     3015.88     58.94 o
  -9   0   2        0.36        2.40      2.90 o
  -8   0   2       27.71       29.42      4.29 o
  -7   0   2     6299.78     6490.50    110.42 o
  -6   0   2      971.78      985.03     18.19 o
  -5   0   2      623.10      523.76     10.00 o
  -4   0   2     2230.21     2420.32     31.08 o
  -3   0   2      966.25     1070.66     13.66 o
  -2   0   2    16533.33    16719.82    406.91 o
  -1   0   2      464.02      412.08     29.46 o
   2   0   2       48.06       42.79      2.66 o
   3   0   2      785.11      768.66     15.32 o
   4   0   2     1220.40     1141.13     21.95 o
   5   0   2      489.14      491.87     11.91 o
   6   0   2      384.61      367.09     11.05 o
   7   0   2      152.79      161.04      8.16 o
   8   0   2       57.76       30.72      4.94 o
   9   0   2     3863.07     4003.44     93.37 o
  10   0   2      153.51      143.78     10.26 o
  11   0   2        3.13       -2.67      4.24 o
  12   0   2      610.58      561.21     23.20 o
  13   0   2      503.33      476.06     22.15 o
  14   0   2     2338.52     2381.10     84.60 o
  15   0   2     2456.95     2516.21     72.90 o
  16   0   2       74.59       77.84     11.72 o
  17   0   2      136.40      206.08     28.07 o
  18   0   2      160.33      223.41     29.00 o
  19   0   2      148.96      179.92     26.25 o
  20   0   2        4.42       10.36     13.77 o
  21   0   2        7.84      -11.63     11.63 o
  22   0   2       67.66       45.03     18.15 o
  23   0   2       50.72        9.26     47.22 o
 -24   1   2       68.38       87.79     41.85 o
 -23   1   2       81.95       83.31     13.55 o
 -22   1   2       17.10       21.48      9.57 o
 -21   1   2       30.98       23.69      9.08 o
 -20   1   2      156.19      175.47     14.80 o
 -19   1   2       18.21       13.32      7.53 o
 -18   1   2        1.56       -5.92      5.92 o
 -17   1   2      295.41      297.19     16.40 o
 -16   1   2      253.65      229.46     12.67 o
 -15   1   2      170.77      164.17      9.43 o
 -14   1   2       60.30       64.11      5.22 o
 -13   1   2       72.70       74.82      5.35 o
 -12   1   2       58.79       60.37      4.41 o
 -11   1   2      173.26      186.26      6.66 o
 -10   1   2        0.02        0.50      1.75 o
  -9   1   2     4050.24     4153.96     51.15 o
  -8   1   2      871.42      892.26     13.73 o
  -7   1   2      563.09      548.63      8.96 o
  -6   1   2      181.51      251.92      4.66 o
  -5   1   2     1550.59     1480.47     16.45 o
  -4   1   2    20353.60    20629.49    186.67 o
  -3   1   2    15659.85    15645.76    139.15 o
  -2   1   2     3785.75     3587.23     34.28 o
  -1   1   2     5031.87     4862.08     48.41 o
   0   1   2     4786.06     4578.55     49.70 o
   1   1   2        7.95        8.49      1.13 o
   2   1   2    13275.10    12813.20    137.90 o
   3   1   2     3695.85     3462.39     42.18 o
   4   1   2        1.02        6.68      1.93 o
   5   1   2     2693.79     2573.47     32.63 o
   6   1   2      846.79      829.50     14.77 o
   7   1   2      184.22      199.69      6.76 o
   8   1   2      255.55      267.68     10.00 o
   9   1   2     1355.88     1289.70     24.20 o
  10   1   2      141.26      134.69      7.71 o
  11   1   2       63.36       68.72      5.64 o
  12   1   2       31.71       28.65      4.46 o
  13   1   2        1.17        1.90      3.32 o
  14   1   2      115.32      115.68      8.82 o
  15   1   2      435.13      453.89     16.78 o
  16   1   2     2496.93     2558.38     53.01 o
  17   1   2      124.92      116.74     10.41 o
  18   1   2       16.52       10.02      8.40 o
  19   1   2       90.93       87.29     17.11 o
  20   1   2       54.02       53.81     12.79 o
  21   1   2        1.88        4.79     10.71 o
  22   1   2        2.92       -3.02      9.83 o
 -23   2   2       72.83       61.06     12.64 o
 -22   2   2       76.65       89.79     13.32 o
 -21   2   2        0.70       -1.77      7.41 o
 -20   2   2        9.53        9.89      7.54 o
 -19   2   2        0.24        2.30      9.73 o
 -18   2   2       50.34       45.75      9.11 o
 -17   2   2       72.79       71.51      9.48 o
 -16   2   2        4.48       -5.05      5.50 o
 -15   2   2       10.00        6.45      3.71 o
 -14   2   2      324.77      304.90      9.59 o
 -13   2   2      538.64      557.42     12.97 o
 -12   2   2        7.32        8.35      2.65 o
 -11   2   2      163.37      146.91      5.71 o
 -10   2   2      123.30      154.64      5.27 o
  -9   2   2      108.02      125.93      4.55 o
  -8   2   2       24.49       31.76      3.10 o
  -7   2   2        6.48        4.58      2.20 o
  -6   2   2     4896.86     4950.04     53.24 o
  -5   2   2      173.20      218.40      4.12 o
  -4   2   2       95.42       97.50      2.62 o
  -3   2   2    11451.94    11502.82     98.97 o
  -2   2   2     5590.84     5365.42     50.38 o
  -1   2   2    10203.49     9942.87     99.61 o
   0   2   2        1.17       -0.04      1.35 o
   1   2   2     1786.65     1719.06     21.98 o
   2   2   2      520.44      399.13      6.82 o
   3   2   2     3891.64     3829.82     46.84 o
   4   2   2      458.52      472.55      8.33 o
   5   2   2      617.29      605.44     10.08 o
   6   2   2      564.73      533.90     11.64 o
   7   2   2      479.34      429.37     12.28 o
   8   2   2     1702.07     1790.37     35.50 o
   9   2   2        4.97        6.50      3.13 o
  10   2   2      134.48      130.19      7.81 o
  11   2   2      175.43      175.75     10.16 o
  12   2   2        0.00       -3.17      3.59 o
  13   2   2      324.57      344.63     14.96 o
  14   2   2      476.59      474.24     18.09 o
  15   2   2        2.74        4.96      4.67 o
  16   2   2        7.36       10.90      5.88 o
  17   2   2       36.30       29.79     11.73 o
  18   2   2      690.11      661.06     32.97 o
  19   2   2        1.29       -0.75      8.36 o
  20   2   2       61.22       62.02     13.64 o
  21   2   2        1.90       -9.63      9.63 o
  22   2   2        1.32        5.09     10.64 o
 -23   3   2        0.02        1.31      8.76 o
 -22   3   2        6.32       28.33     10.38 o
 -21   3   2       64.31       46.73     11.04 o
 -20   3   2        0.47        1.88      8.95 o
 -19   3   2       11.50       10.66      7.46 o
 -18   3   2        2.82       -2.31      6.36 o
 -17   3   2      434.71      401.44     19.80 o
 -16   3   2      377.27      356.80     18.03 o
 -15   3   2      316.49      323.07     13.01 o
 -14   3   2      228.30      232.05      8.87 o
 -13   3   2       37.93       47.66      4.53 o
 -12   3   2      378.58      405.64     10.36 o
 -11   3   2        3.42        0.89      2.09 o
 -10   3   2        8.27        4.14      2.39 o
  -9   3   2       32.03       22.38      2.67 o
  -8   3   2      155.77      177.81      5.34 o
  -7   3   2     3885.69     4274.73     48.36 o
  -6   3   2      244.85      280.28      6.18 o
  -5   3   2     4654.08     4793.09     53.09 o
  -4   3   2     1048.50     1025.43     13.54 o
  -3   3   2     1781.28     1843.74     20.84 o
  -2   3   2     1274.77     1285.19     15.40 o
  -1   3   2        5.41        0.36      1.58 o
   0   3   2     2840.13     2874.97     33.79 o
   1   3   2     9536.08     9599.18    110.07 o
   2   3   2      510.87      526.41      9.32 o
   3   3   2     1108.21     1020.67     15.02 o
   4   3   2       15.05       14.45      2.51 o
   5   3   2      395.29      373.86     10.36 o
   6   3   2      670.01      657.73     16.14 o
   7   3   2     1120.50     1085.11     21.09 o
   8   3   2      274.90      303.16      8.58 o
   9   3   2      105.12      105.29      6.01 o
  10   3   2      201.38      237.66      9.16 o
  11   3   2      318.83      308.47     14.96 o
  12   3   2      490.53      467.40     15.71 o
  13   3   2        5.25       -0.71      4.00 o
  14   3   2      785.17      770.76     22.05 o
  15   3   2        6.46        7.09      4.69 o
  16   3   2      270.24      303.35     14.78 o
  17   3   2       17.17       15.37     10.36 o
  18   3   2      124.09      116.05     15.39 o
  19   3   2      283.46      276.99     23.56 o
  20   3   2       50.57       67.01     13.03 o
  21   3   2       24.28       15.03     11.38 o
  22   3   2        0.12      -10.06     10.06 o
 -23   4   2       18.00      -12.91     29.14 o
 -22   4   2        5.49        6.45      9.30 o
 -21   4   2        0.02       13.03      9.35 o
 -20   4   2       22.56       17.94     10.32 o
 -19   4   2       70.52       62.19     10.33 o
 -18   4   2      110.65       92.93     11.41 o
 -17   4   2      145.84      121.04     14.17 o
 -16   4   2       56.07       42.68      8.47 o
 -15   4   2       17.67        5.12      6.55 o
 -14   4   2      531.96      549.57     15.22 o
 -13   4   2      162.91      168.48      7.85 o
 -12   4   2      457.55      501.19     14.12 o
 -11   4   2      910.79      968.20     16.65 o
 -10   4   2       75.73       86.86      5.40 o
  -9   4   2       51.35       34.79      3.19 o
  -8   4   2       96.37      120.86      4.74 o
  -7   4   2      406.68      401.86      9.33 o
  -6   4   2     1379.46     1380.18     18.39 o
  -5   4   2      564.29      577.10      9.98 o
  -4   4   2     2815.86     2822.85     32.49 o
  -3   4   2     1418.53     1354.77     18.19 o
  -2   4   2     4700.32     4626.11     56.86 o
  -1   4   2      118.51      120.18      4.94 o
   0   4   2        2.99        0.88      2.23 o
   1   4   2       30.98       21.68      2.81 o
   2   4   2      773.21      821.89     15.26 o
   3   4   2       48.81       30.39      4.08 o
   4   4   2       12.66       11.27      3.12 o
   5   4   2      288.51      297.39     10.78 o
   6   4   2       50.13       54.60      5.16 o
   7   4   2      344.72      290.28     10.89 o
   8   4   2      609.80      600.85     17.11 o
   9   4   2       28.99       29.45      4.26 o
  10   4   2      333.24      332.81     11.00 o
  11   4   2       56.48       73.92      7.01 o
  12   4   2      675.97      671.22     21.69 o
  13   4   2      700.38      708.28     24.84 o
  14   4   2       10.61        5.45      5.43 o
  15   4   2       22.64       16.07      5.89 o
  16   4   2       45.01       49.16      9.29 o
  17   4   2       85.19       60.00     15.31 o
  18   4   2       92.92      104.22     20.38 o
  19   4   2       26.03       10.89      9.63 o
  20   4   2       24.96       30.28     11.83 o
  21   4   2      206.65      228.90     22.47 o
 -22   5   2        9.22       14.61     11.52 o
 -21   5   2       32.23       57.83     11.53 o
 -20   5   2        2.20        1.11      8.25 o
 -19   5   2      136.51      178.82     17.60 o
 -18   5   2        2.73       16.11      8.53 o
 -17   5   2       84.19       71.28      9.94 o
 -16   5   2       95.03       68.46      9.29 o
 -15   5   2       25.97        8.39      6.29 o
 -14   5   2      319.94      296.83     13.64 o
 -13   5   2       13.92        7.39      3.77 o
 -12   5   2       19.69       22.56      4.15 o
 -11   5   2       14.05       12.08      3.65 o
 -10   5   2       59.76       61.77      5.24 o
  -9   5   2        8.27       10.15      2.93 o
  -8   5   2      630.17      640.56     12.04 o
  -7   5   2      185.06      199.13      6.22 o
  -6   5   2        0.04        2.98      2.29 o
  -5   5   2       43.66       27.14      2.94 o
  -4   5   2     1989.48     2166.12     31.54 o
  -3   5   2     1738.32     1781.72     26.13 o
  -2   5   2      982.84      966.11     15.50 o
  -1   5   2      146.53      164.43      5.89 o
   0   5   2       63.31       43.82      4.32 o
   1   5   2      225.77      201.20      8.63 o
   2   5   2      101.42       85.89      6.15 o
   3   5   2       80.44       87.02      6.36 o
   4   5   2     1534.05     1462.08     30.58 o
   5   5   2      107.12       98.12      6.89 o
   6   5   2       69.89       90.56      6.73 o
   7   5   2       33.99       23.06      4.83 o
   8   5   2       56.18       68.32      6.31 o
   9   5   2      426.43      397.55     12.66 o
  10   5   2      862.46      961.17     21.64 o
  11   5   2      571.86      518.34     16.06 o
  12   5   2       75.29       87.16      7.33 o
  13   5   2        6.73       11.17      5.98 o
  14   5   2      100.77       96.85      8.83 o
  15   5   2       81.94       96.49     11.49 o
  16   5   2        6.23       -7.08      7.08 o
  17   5   2      105.57       96.41     15.23 o
  18   5   2        4.92        4.72      9.01 o
  19   5   2       11.18        5.24      9.14 o
  20   5   2       63.74       68.31     14.43 o
  21   5   2       49.90       43.22     12.32 o
 -21   6   2       72.09       58.76     12.34 o
 -20   6   2       31.13       30.78     12.19 o
 -19   6   2        0.08       -4.13      7.60 o
 -18   6   2       76.32       65.60     11.56 o
 -17   6   2       62.49       49.40     10.00 o
 -16   6   2        7.40       10.92      7.17 o
 -15   6   2       85.28       56.96      8.82 o
 -14   6   2      180.11      144.15     12.00 o
 -13   6   2      166.16      164.41     12.01 o
 -12   6   2        1.57        3.77      3.71 o
 -11   6   2      258.69      267.32      9.43 o
 -10   6   2       11.09        9.56      3.42 o
  -9   6   2      245.94      277.51      9.16 o
  -8   6   2      750.91      744.87     14.74 o
  -7   6   2       22.48       15.85      3.34 o
  -6   6   2       24.77       22.57      3.53 o
  -5   6   2      352.17      351.84     10.60 o
  -4   6   2      201.47      203.78      8.03 o
  -3   6   2      569.96      567.81     14.02 o
  -2   6   2     1362.13     1423.16     23.78 o
  -1   6   2     1698.70     1720.00     30.90 o
   0   6   2      723.98      766.69     19.18 o
   1   6   2      144.60      155.04      8.59 o
   2   6   2       36.21       22.14      4.53 o
   3   6   2     1452.69     1435.34     30.94 o
   4   6   2      145.75      152.59      8.89 o
   5   6   2        5.43       -0.95      2.97 o
   6   6   2       61.03       61.89      7.55 o
   7   6   2      259.85      241.65     11.30 o
   8   6   2      981.83     1015.62     28.80 o
   9   6   2      875.41      860.20     20.52 o
  10   6   2       55.74       58.63      6.49 o
  11   6   2       44.75       35.25      6.62 o
  12   6   2       66.28       60.62      7.25 o
  13   6   2        5.70        5.46      4.61 o
  14   6   2      111.92       88.38     10.55 o
  15   6   2        5.74        8.40      7.52 o
  16   6   2       30.06       17.46      9.52 o
  17   6   2        7.63        9.79      9.25 o
  18   6   2        9.21       -2.87     10.77 o
  19   6   2        6.63       -4.17      9.70 o
  20   6   2      133.85      125.32     29.17 o
 -20   7   2       23.30       17.71     11.96 o
 -19   7   2        1.19        9.51      9.36 o
 -18   7   2        1.46       -2.51      7.94 o
 -17   7   2        3.46        6.31      8.99 o
 -16   7   2        0.05        4.85      7.65 o
 -15   7   2        1.02       -1.16      7.09 o
 -14   7   2       21.21       22.48      8.21 o
 -13   7   2      177.11      212.44     14.57 o
 -12   7   2      756.33      803.40     23.98 o
 -11   7   2      444.06      455.85     13.66 o
 -10   7   2       87.96       87.85      6.82 o
  -9   7   2      839.45      844.64     17.74 o
  -8   7   2        4.56        6.31      3.61 o
  -7   7   2      293.32      269.73      9.75 o
  -6   7   2       52.07       55.60      5.47 o
  -5   7   2      173.68      184.89      8.48 o
  -4   7   2      519.18      521.42     13.54 o
  -3   7   2        8.30        8.30      3.68 o
  -2   7   2       10.69       13.37      3.65 o
  -1   7   2      521.46      533.51     16.14 o
   0   7   2       91.35       83.21      6.58 o
   1   7   2      161.45      173.00     10.11 o
   2   7   2       58.37       56.75      6.13 o
   3   7   2      401.04      411.54     14.73 o
   4   7   2      118.64      132.73      9.03 o
   5   7   2       37.39       42.60      5.11 o
   6   7   2       54.72       51.34      5.31 o
   7   7   2      255.23      248.16     10.17 o
   8   7   2      455.79      440.12     13.88 o
   9   7   2      222.75      232.47     14.73 o
  10   7   2        7.99       10.28      4.48 o
  11   7   2      138.11      155.56      9.73 o
  12   7   2       61.08       53.41      6.83 o
  13   7   2       15.23       19.40      7.21 o
  14   7   2      519.32      510.08     24.37 o
  15   7   2        4.52        2.50      8.74 o
  16   7   2        2.52       -2.68      7.68 o
  17   7   2        2.49       10.61     10.64 o
  18   7   2       54.55       67.41     23.31 o
  19   7   2        0.03      -10.49     10.49 o
 -19   8   2       12.31        6.82     11.35 o
 -18   8   2       18.55        0.50     10.39 o
 -17   8   2        6.46        2.06      8.84 o
 -16   8   2        4.71        8.39      8.40 o
 -15   8   2       35.21       34.38     10.11 o
 -14   8   2       15.09       15.34      8.46 o
 -13   8   2       76.48       75.59     14.72 o
 -12   8   2      325.17      338.81     25.82 o
 -11   8   2        0.14       -3.92      5.45 o
 -10   8   2       23.39       22.85      5.61 o
  -9   8   2        6.94        5.89      4.20 o
  -8   8   2       28.46       34.08      5.15 o
  -7   8   2      146.04      155.00      8.70 o
  -6   8   2     1237.92     1162.43     23.56 o
  -5   8   2      169.55      180.25      9.16 o
  -4   8   2       28.02       22.97      5.01 o
  -3   8   2        3.40       10.31      4.06 o
  -2   8   2      190.98      200.82     11.13 o
  -1   8   2      310.46      317.62     13.60 o
   0   8   2       40.73       41.11      5.87 o
   1   8   2      346.94      312.63     13.71 o
   2   8   2       69.33       63.45      6.93 o
   3   8   2     1327.60     1319.68     34.30 o
   4   8   2     1472.09     1470.55     33.96 o
   5   8   2        1.72        7.47      4.25 o
   6   8   2        3.17        7.68      4.44 o
   7   8   2       58.35       50.41      6.96 o
   8   8   2       95.88      130.64     10.40 o
   9   8   2      208.57      249.08     19.67 o
  10   8   2       49.32       30.82      6.01 o
  11   8   2        0.02        0.37      5.40 o
  12   8   2       81.78       87.00     13.74 o
  13   8   2        4.79       -7.12      7.12 o
  14   8   2        1.26        2.56      8.53 o
  15   8   2       37.07       26.37     11.80 o
  16   8   2       61.98       61.76     14.02 o
  17   8   2       65.71       47.57     13.98 o
  18   8   2        0.31      -10.66     10.66 o
 -18   9   2        0.00        2.78     42.13 o
 -17   9   2        0.16       -0.17      9.66 o
 -16   9   2        0.39       11.86      9.62 o
 -15   9   2      145.38      149.39     17.04 o
 -14   9   2      185.28      164.55     16.78 o
 -13   9   2      113.33      100.79     16.01 o
 -12   9   2       57.42       82.36     15.25 o
 -11   9   2      103.15      123.84     12.03 o
 -10   9   2       64.73       66.69     12.72 o
  -9   9   2        2.22        8.33      5.65 o
  -8   9   2       59.58       56.06      7.68 o
  -7   9   2       52.14       34.40      6.03 o
  -6   9   2       38.36       34.15      7.65 o
  -5   9   2      632.79      597.14     17.27 o
  -4   9   2       16.02       12.18      4.85 o
  -3   9   2      206.92      204.75     12.02 o
  -2   9   2      623.22      575.53     19.42 o
  -1   9   2       20.25       15.24      5.18 o
   0   9   2       18.24       19.03      5.64 o
   1   9   2      309.24      301.20     14.39 o
   2   9   2        5.26       12.66      5.10 o
   3   9   2        0.07       -2.14      4.39 o
   4   9   2      411.05      407.02     16.84 o
   5   9   2      237.94      239.93     12.40 o
   6   9   2      765.16      795.45     23.93 o
   7   9   2      237.38      282.90     15.05 o
   8   9   2       10.60       13.46      5.62 o
   9   9   2        4.74        0.35      4.87 o
  10   9   2       34.28       45.59      8.43 o
  11   9   2        8.06       14.14      7.39 o
  12   9   2      413.79      396.61     24.10 o
  13   9   2      165.45      230.84     30.69 o
  14   9   2        8.10        1.96     10.12 o
  15   9   2        5.72        0.30      9.65 o
  16   9   2        2.50        0.61     10.53 o
 -16  10   2        2.39        2.87     12.97 o
 -15  10   2        0.32        9.11     10.97 o
 -14  10   2        6.86        5.90     14.43 o
 -13  10   2        1.38       -4.85     10.66 o
 -12  10   2        0.00       12.70     10.90 o
 -11  10   2      282.35      317.32     23.28 o
 -10  10   2        0.08        0.99      8.13 o
  -9  10   2       39.52       10.28      9.22 o
  -8  10   2       72.04       97.63     21.98 o
  -7  10   2      138.23      163.02     14.37 o
  -6  10   2      126.48      157.35     13.64 o
  -5  10   2       37.01       34.37      7.83 o
  -4  10   2        3.35        3.74      5.38 o
  -3  10   2       70.36       67.47      8.77 o
  -2  10   2       22.59       28.99      6.44 o
  -1  10   2        5.75        2.69      4.77 o
   0  10   2       19.52       21.24      5.97 o
   1  10   2        5.20        0.23      4.79 o
   2  10   2      250.73      246.41     14.89 o
   3  10   2        2.30       -1.48      4.89 o
   4  10   2       12.27       22.39      5.90 o
   5  10   2      574.42      611.18     22.02 o
   6  10   2       44.56       43.88      7.37 o
   7  10   2      410.36      439.00     19.18 o
   8  10   2      208.56      222.08     15.91 o
   9  10   2      117.84      132.85     13.39 o
  10  10   2        2.00       12.87      8.50 o
  11  10   2        9.12        2.03      9.27 o
  12  10   2       52.87       23.47     11.13 o
  13  10   2       25.95       30.96     12.03 o
  14  10   2        1.16        3.67     11.05 o
  15  10   2        3.59      -12.20     12.20 o
 -13  11   2        8.08       12.05     11.48 o
 -12  11   2       19.32       14.48     11.16 o
 -11  11   2      189.06      183.64     18.72 o
 -10  11   2       93.05       79.71     13.40 o
  -9  11   2       42.81       20.02      9.44 o
  -8  11   2        4.63       -0.67      9.38 o
  -7  11   2       69.87       48.55     14.42 o
  -6  11   2       43.32       54.27     14.17 o
  -5  11   2       30.48       15.87      8.03 o
  -4  11   2       18.94       32.09      9.24 o
  -3  11   2       28.76       23.95      7.86 o
  -2  11   2       12.39       14.20      6.95 o
  -1  11   2        5.91       -5.38      5.38 o
   0  11   2       31.15       30.67      7.60 o
   1  11   2        9.37       15.59      6.39 o
   2  11   2      159.03      152.10     15.54 o
   3  11   2       71.61       58.16      8.30 o
   4  11   2       74.96       89.45      9.88 o
   5  11   2      116.66      121.91     11.88 o
   6  11   2      315.61      358.87     19.85 o
   7  11   2        0.05        3.54      8.14 o
   8  11   2      424.73      451.19     27.20 o
   9  11   2        0.36       -2.04      8.38 o
  10  11   2       28.64       27.63     12.21 o
  11  11   2       54.70       69.47     15.71 o
  12  11   2       47.91       55.80     14.99 o
 -10  12   2       77.41       68.43     13.99 o
  -9  12   2       48.14       36.94     17.87 o
  -8  12   2       29.03       29.66     12.16 o
  -7  12   2      129.66      114.05     22.36 o
  -6  12   2        3.08       -7.74      9.61 o
  -5  12   2        7.22        7.97     10.42 o
  -4  12   2        1.34        2.49      9.56 o
  -3  12   2      327.59      353.13     34.02 o
  -2  12   2        6.30       10.70      8.37 o
  -1  12   2       21.12        7.57     12.39 o
   0  12   2        6.25        7.38      7.91 o
   1  12   2        1.44        2.97      7.75 o
   2  12   2        1.21       -2.18      7.77 o
   3  12   2       18.09        5.83     14.33 o
   4  12   2      218.31      337.05     25.70 o
   5  12   2       27.11       34.73     10.18 o
   6  12   2        1.30       11.23     10.15 o
   7  12   2       65.10      125.41     17.86 o
   8  12   2        5.17        4.14     12.67 o
   9  12   2       15.90       21.39     22.39 o
  -6  13   2        0.36       15.18     15.24 o
  -5  13   2       58.53       56.22     15.02 o
  -4  13   2       45.85       40.06     13.69 o
  -3  13   2        1.63        5.58     12.23 o
  -2  13   2        6.32       16.01     11.20 o
  -1  13   2       40.13       41.69     14.51 o
   0  13   2       25.78        8.31     11.86 o
   1  13   2        9.06        6.72     15.99 o
   2  13   2        0.04        3.70     14.73 o
   3  13   2      201.88      304.53     34.92 o
   4  13   2      145.26      190.66     27.83 o
 -24   1   3      161.46      163.23     17.11 o
 -23   1   3        0.04        6.61      9.84 o
 -22   1   3       10.69       11.18      8.61 o
 -21   1   3       69.29       72.74     11.40 o
 -20   1   3       87.01       93.16     11.89 o
 -19   1   3        9.67        2.94      6.94 o
 -18   1   3      142.45      141.18     12.17 o
 -17   1   3       46.54       33.32      7.57 o
 -16   1   3       10.34       -0.26      6.04 o
 -15   1   3       21.55       10.59      5.54 o
 -14   1   3      169.72      166.75      8.80 o
 -13   1   3      105.95      112.81      7.06 o
 -12   1   3     1067.97     1200.23     22.18 o
 -11   1   3        1.29       -0.77      2.16 o
 -10   1   3        5.72        0.23      1.84 o
  -9   1   3       77.18       64.21      3.51 o
  -8   1   3      223.07      258.27      6.78 o
  -7   1   3      244.90      273.74      6.09 o
  -6   1   3       92.05       93.25      2.52 o
  -5   1   3     6837.55     6735.04     62.67 o
  -4   1   3        0.95        9.40      1.59 o
  -3   1   3     7180.95     7100.28     62.14 o
  -2   1   3     7823.49     7612.74     60.94 o
  -1   1   3      151.64      146.11      3.18 o
   0   1   3        2.44        3.41      1.19 o
   1   1   3      168.76      135.23      2.89 o
   2   1   3      631.77      546.94      7.50 o
   3   1   3      561.37      555.52      8.63 o
   4   1   3     1684.36     1637.95     21.84 o
   5   1   3      510.93      549.73     12.90 o
   6   1   3      152.34      143.12     10.24 o
   7   1   3       90.68       94.99      6.47 o
   8   1   3      438.43      469.64     13.39 o
   9   1   3        1.34        3.21      3.10 o
  10   1   3      318.13      320.43     11.87 o
  11   1   3       72.26       63.70      6.24 o
  12   1   3       48.28       44.85      6.82 o
  13   1   3       95.32       80.15      7.35 o
  14   1   3      356.36      350.74     16.82 o
  15   1   3     1333.69     1374.26     32.85 o
  16   1   3     1148.26     1154.50     29.77 o
  17   1   3      165.31      203.11     14.77 o
  18   1   3        2.55       -4.53      8.38 o
  19   1   3       32.62       23.61     10.35 o
  20   1   3       52.02       29.05     14.00 o
  21   1   3        9.84        6.04     10.70 o
  22   1   3       12.32        1.29     10.99 o
 -24   2   3        2.27        6.48     52.31 o
 -23   2   3       59.39       64.71     12.39 o
 -22   2   3        7.80        5.44      8.62 o
 -21   2   3        0.39        5.33      7.63 o
 -20   2   3       80.99       80.44     12.23 o
 -19   2   3       22.99       25.22      8.37 o
 -18   2   3       50.82       54.96      9.36 o
 -17   2   3      302.76      322.77     18.69 o
 -16   2   3      207.29      205.51     15.95 o
 -15   2   3       57.64       58.44      6.33 o
 -14   2   3       25.31       39.88      5.19 o
 -13   2   3      140.75      135.61      7.45 o
 -12   2   3       50.74       56.50      4.53 o
 -11   2   3     1045.70     1082.31     19.28 o
 -10   2   3     1101.98     1081.65     18.85 o
  -9   2   3      148.97      150.29      5.33 o
  -8   2   3        9.02       15.28      2.43 o
  -7   2   3        0.18       -0.13      1.83 o
  -6   2   3       33.93       34.30      3.58 o
  -5   2   3      767.66      750.77      9.57 o
  -4   2   3      717.82      721.84      9.23 o
  -3   2   3     2760.68     2773.31     28.18 o
  -2   2   3     1881.72     1763.51     18.55 o
  -1   2   3     2026.32     1997.84     22.06 o
   0   2   3      218.02      198.15      5.08 o
   1   2   3      603.02      631.41      9.07 o
   2   2   3      607.17      641.54     10.34 o
   3   2   3      147.70      160.90      4.05 o
   4   2   3      622.37      599.35      9.39 o
   5   2   3      826.05      858.86     14.61 o
   6   2   3     1508.86     1535.94     30.59 o
   7   2   3       85.05       79.23      6.01 o
   8   2   3      281.07      257.98     10.03 o
   9   2   3      111.23      111.98      7.11 o
  10   2   3       51.21       67.60      6.66 o
  11   2   3       45.17       52.89      5.93 o
  12   2   3      162.94      164.70      9.96 o
  13   2   3      148.12      136.17     11.45 o
  14   2   3      730.29      743.06     23.12 o
  15   2   3     1064.90     1064.31     29.87 o
  16   2   3      102.63      119.12      9.99 o
  17   2   3        0.81        7.70      6.38 o
  18   2   3       47.82       24.67     11.16 o
  19   2   3        0.06       -7.34      8.49 o
  20   2   3       28.77       22.81     11.54 o
  21   2   3       26.75       23.78     12.31 o
  22   2   3        8.81        3.13     20.98 o
 -23   3   3        0.23       -0.97      8.70 o
 -22   3   3        0.00       -2.37     10.41 o
 -21   3   3       59.74       62.09     13.12 o
 -20   3   3       74.17       39.72     12.49 o
 -19   3   3      324.24      326.51     22.07 o
 -18   3   3       14.90       12.64      7.01 o
 -17   3   3       97.07       71.27      9.52 o
 -16   3   3        3.96       -4.20      5.97 o
 -15   3   3      117.58      142.56      9.51 o
 -14   3   3        4.89        1.52      3.25 o
 -13   3   3       60.37       38.59      4.44 o
 -12   3   3      658.93      705.15     16.68 o
 -11   3   3       71.94       83.28      5.00 o
 -10   3   3      504.12      506.97     10.88 o
  -9   3   3        3.36        1.41      2.04 o
  -8   3   3       92.41       71.63      3.74 o
  -7   3   3     1029.80     1083.62     15.26 o
  -6   3   3      522.03      580.07     13.76 o
  -5   3   3     2151.62     2068.81     25.76 o
  -4   3   3      765.84      740.47     10.66 o
  -3   3   3     1580.60     1625.12     19.48 o
  -2   3   3      326.30      350.33      6.23 o
  -1   3   3     4094.79     3959.62     46.04 o
   0   3   3       83.89       75.92      3.37 o
   1   3   3     1397.70     1347.73     19.93 o
   2   3   3     1210.53     1202.34     18.10 o
   3   3   3      890.30      926.59     16.27 o
   4   3   3        8.42        8.63      2.71 o
   5   3   3      154.59      140.74      7.37 o
   6   3   3      676.73      703.01     17.28 o
   7   3   3      470.09      492.82     13.94 o
   8   3   3       98.37      106.21      8.73 o
   9   3   3       73.76       66.81      6.04 o
  10   3   3        5.23        4.62      3.17 o
  11   3   3      652.97      657.17     17.41 o
  12   3   3       87.39       96.60      7.79 o
  13   3   3      145.53      148.88     10.85 o
  14   3   3      245.50      256.40     14.19 o
  15   3   3        0.01       -1.41      4.37 o
  16   3   3        0.05        1.76      6.09 o
  17   3   3      122.36      128.51     14.07 o
  18   3   3       66.94       75.59     13.91 o
  19   3   3       23.63       14.58      9.33 o
  20   3   3       10.20        9.62     10.39 o
  21   3   3       42.55       53.45     14.11 o
  22   3   3        1.45      -31.02     38.42 o
 -23   4   3       14.45       18.78     11.06 o
 -22   4   3        0.05       -1.96      8.46 o
 -21   4   3       54.96       39.59     11.13 o
 -20   4   3        3.12        5.18      8.09 o
 -19   4   3       24.99       31.90      9.24 o
 -18   4   3       14.10       11.70      7.29 o
 -17   4   3        6.12        4.46      7.98 o
 -16   4   3      921.57      942.37     28.74 o
 -15   4   3      202.14      176.64     11.55 o
 -14   4   3      216.10      195.66      9.23 o
 -13   4   3        3.85        0.55      2.73 o
 -12   4   3      211.10      191.96      9.43 o
 -11   4   3      717.54      762.63     14.85 o
 -10   4   3      165.10      163.52      6.00 o
  -9   4   3       54.15       61.72      4.38 o
  -8   4   3      233.03      220.57      6.39 o
  -7   4   3      133.93      160.02      5.26 o
  -6   4   3      137.12      160.09      5.09 o
  -5   4   3      316.96      318.34      6.89 o
  -4   4   3       10.93        9.20      2.99 o
  -3   4   3        5.19        1.76      2.12 o
  -2   4   3     1096.06     1024.95     15.54 o
  -1   4   3     3348.48     3395.18     41.40 o
   0   4   3       63.65       66.41      3.87 o
   1   4   3     1073.48     1078.37     17.16 o
   2   4   3     1298.23     1278.69     21.48 o
   3   4   3       14.81       28.75      3.52 o
   4   4   3      289.18      257.50      9.72 o
   5   4   3        1.94        1.77      3.03 o
   6   4   3     1239.24     1244.06     27.01 o
   7   4   3       16.91       17.89      3.96 o
   8   4   3        0.48        1.67      2.92 o
   9   4   3      872.27      833.97     21.23 o
  10   4   3     1826.83     1744.16     43.82 o
  11   4   3        1.74        1.79      3.83 o
  12   4   3      332.26      298.50     13.42 o
  13   4   3      153.85      157.20     10.46 o
  14   4   3       12.60        6.78      4.64 o
  15   4   3        2.64       -3.26      4.66 o
  16   4   3       92.26       92.49     11.92 o
  17   4   3       73.74       93.21     16.64 o
  18   4   3       56.17       53.59     12.17 o
  19   4   3       64.68       77.98     15.02 o
  20   4   3        0.18        8.65     10.79 o
  21   4   3        0.31       15.44     11.35 o
 -22   5   3       19.54       23.73     10.61 o
 -21   5   3        8.85       12.19      9.59 o
 -20   5   3        0.35        2.60      7.80 o
 -19   5   3        4.62        1.21      7.69 o
 -18   5   3        0.59        2.09      7.17 o
 -17   5   3        0.03       -5.52      6.60 o
 -16   5   3       66.89       70.57      9.39 o
 -15   5   3        7.46       16.10      6.43 o
 -14   5   3       80.59       81.96     10.76 o
 -13   5   3        0.14        8.16      4.09 o
 -12   5   3      617.56      592.31     13.52 o
 -11   5   3       31.82       39.24      4.23 o
 -10   5   3       69.23       66.14      4.70 o
  -9   5   3        5.38        5.75      2.54 o
  -8   5   3     1571.35     1617.70     22.10 o
  -7   5   3      132.34      146.31      5.52 o
  -6   5   3       73.56       86.83      4.38 o
  -5   5   3      111.33      111.88      4.87 o
  -4   5   3      395.72      357.69      8.13 o
  -3   5   3        0.02       -2.10      2.10 o
  -2   5   3        8.14       15.28      2.87 o
  -1   5   3       40.55       63.46      4.84 o
   0   5   3     2934.17     2954.58     45.97 o
   1   5   3     1709.28     1734.83     30.46 o
   2   5   3      742.91      751.36     16.13 o
   3   5   3     1789.12     1758.80     35.52 o
   4   5   3      283.46      276.54     10.80 o
   5   5   3      203.36      169.53      8.85 o
   6   5   3      394.34      407.12     13.66 o
   7   5   3      187.87      176.35      9.45 o
   8   5   3      213.84      212.62     10.68 o
   9   5   3      203.63      223.38      9.60 o
  10   5   3      155.45      163.65      9.18 o
  11   5   3      230.75      254.07     12.55 o
  12   5   3       92.99      109.54      9.33 o
  13   5   3      141.21      125.20      9.83 o
  14   5   3        1.91        5.84      4.73 o
  15   5   3       70.24       83.65     11.69 o
  16   5   3       10.92        8.57      7.79 o
  17   5   3       24.08       30.11     11.24 o
  18   5   3      333.60      348.92     39.97 o
  19   5   3        9.42        1.29     10.34 o
  20   5   3      106.33      127.25     18.43 o
 -21   6   3       19.75       18.81     10.85 o
 -20   6   3       12.56        2.00      8.97 o
 -19   6   3        1.94        5.38      8.06 o
 -18   6   3        2.26        0.19      7.65 o
 -17   6   3       86.21       76.44     11.45 o
 -16   6   3       15.11       11.89      7.87 o
 -15   6   3        5.61        2.72      6.37 o
 -14   6   3       37.11       27.75      7.14 o
 -13   6   3      130.43      150.88     11.11 o
 -12   6   3       20.22       15.29      3.88 o
 -11   6   3       89.02       72.61      6.35 o
 -10   6   3      195.50      192.85      8.13 o
  -9   6   3     1321.24     1347.10     22.59 o
  -8   6   3        5.03        7.23      3.04 o
  -7   6   3       95.19       86.53      6.35 o
  -6   6   3       15.47       11.97      3.60 o
  -5   6   3     1724.89     1745.11     28.81 o
  -4   6   3      323.25      345.45      9.01 o
  -3   6   3      932.32      915.37     17.56 o
  -2   6   3       96.76      104.32      5.72 o
  -1   6   3        0.48        0.20      3.08 o
   0   6   3       99.74      108.31      7.31 o
   1   6   3       58.42       60.83      6.21 o
   2   6   3      889.99      846.13     21.00 o
   3   6   3        8.30        8.55      3.36 o
   4   6   3     1263.45     1269.88     26.63 o
   5   6   3        8.07        4.69      3.52 o
   6   6   3      148.40      139.08      8.89 o
   7   6   3      109.00       98.38      7.83 o
   8   6   3       36.61       44.48      6.00 o
   9   6   3      932.62      952.69     23.12 o
  10   6   3       69.94       62.42      6.72 o
  11   6   3      105.32      121.01     11.31 o
  12   6   3       73.72       98.82      8.90 o
  13   6   3        1.74        0.79      4.53 o
  14   6   3      242.07      241.19     16.34 o
  15   6   3        0.54       -2.79      6.16 o
  16   6   3        2.21        5.11      9.31 o
  17   6   3       43.76       37.95     17.91 o
  18   6   3       57.04       62.90     13.96 o
  19   6   3      124.50      132.68     18.36 o
  20   6   3       21.80       26.39     40.74 o
 -20   7   3       21.57       17.88     10.76 o
 -19   7   3        2.11        0.96      9.41 o
 -18   7   3      105.37      114.13     14.37 o
 -17   7   3       49.32       55.12     11.36 o
 -16   7   3        0.28        3.08      7.22 o
 -15   7   3        8.61        3.01      7.58 o
 -14   7   3      120.77      132.02     14.38 o
 -13   7   3      167.55      136.09     11.20 o
 -12   7   3       10.44       -0.89      5.64 o
 -11   7   3      234.41      252.88     13.92 o
 -10   7   3      292.10      297.98     11.45 o
  -9   7   3      347.89      359.56     11.84 o
  -8   7   3       58.71       41.30      4.69 o
  -7   7   3      301.83      271.03     10.43 o
  -6   7   3       13.66        6.49      3.63 o
  -5   7   3       20.50       14.92      4.43 o
  -4   7   3        3.58        4.37      3.46 o
  -3   7   3      916.19      944.87     20.65 o
  -2   7   3      415.75      407.67     12.31 o
  -1   7   3      321.92      295.93     11.46 o
   0   7   3       26.16       19.27      4.47 o
   1   7   3      265.99      253.11     13.52 o
   2   7   3       22.95       28.18      5.21 o
   3   7   3      203.76      214.84     10.99 o
   4   7   3       58.99       64.76      8.40 o
   5   7   3       36.98       40.14      5.84 o
   6   7   3      116.26      112.89      8.68 o
   7   7   3      744.84      707.06     20.49 o
   8   7   3      419.65      413.88     18.67 o
   9   7   3      365.04      352.81     15.32 o
  10   7   3      160.97      171.05     10.46 o
  11   7   3       20.58       23.99      6.09 o
  12   7   3       24.97       30.87      6.39 o
  13   7   3        3.01       -4.27      5.87 o
  14   7   3       66.83       82.06     13.32 o
  15   7   3        0.19       -8.02      8.02 o
  16   7   3       64.97       75.18     18.79 o
  17   7   3        9.54       23.64     11.76 o
  18   7   3        0.61        3.34     10.95 o
  19   7   3       94.68      130.59     36.34 o
 -19   8   3       19.87       13.02     13.65 o
 -18   8   3       40.97       44.91     11.87 o
 -17   8   3       32.57       26.00     10.22 o
 -16   8   3        3.89        2.31      8.39 o
 -15   8   3       38.62       46.65     12.96 o
 -14   8   3       21.72       17.99      8.41 o
 -13   8   3       70.43       68.77     11.59 o
 -12   8   3       36.69       29.53      8.46 o
 -11   8   3      278.21      338.67     21.56 o
 -10   8   3      359.63      325.45     14.05 o
  -9   8   3        0.02       -3.99      3.99 o
  -8   8   3        0.15       -3.57      3.57 o
  -7   8   3       37.45       37.75      5.47 o
  -6   8   3       41.23       40.52      8.19 o
  -5   8   3      636.31      636.79     16.24 o
  -4   8   3        1.56        1.89      3.88 o
  -3   8   3     1002.99      921.31     22.29 o
  -2   8   3       60.63       78.26      7.41 o
  -1   8   3      580.05      614.94     25.80 o
   0   8   3        5.58       -0.76      3.93 o
   1   8   3        3.28       -2.25      3.79 o
   2   8   3      276.34      287.09     14.24 o
   3   8   3      232.50      236.89     18.62 o
   4   8   3       31.77       22.79      5.53 o
   5   8   3      208.35      228.77     12.01 o
   6   8   3     1931.05     1928.68     46.78 o
   7   8   3       40.55       31.01      7.35 o
   8   8   3       16.43        7.52      5.09 o
   9   8   3       94.48       82.40      8.54 o
  10   8   3        0.09       10.13      6.42 o
  11   8   3       30.19       13.99      5.75 o
  12   8   3      135.78      159.86     14.02 o
  13   8   3       30.24       29.30      8.32 o
  14   8   3      104.66      134.62     28.97 o
  15   8   3       13.33       13.87     10.43 o
  16   8   3      142.17       91.59     19.91 o
  17   8   3       27.37       46.58     16.45 o
 -18   9   3       28.37       18.60     19.38 o
 -17   9   3        6.05       20.57     10.76 o
 -16   9   3       26.14        8.72      9.87 o
 -15   9   3        6.09       -8.05      8.07 o
 -14   9   3        2.11        2.77      7.60 o
 -13   9   3       40.32       32.28      9.31 o
 -12   9   3       17.52       24.20      8.80 o
 -11   9   3       54.82       43.19      9.12 o
 -10   9   3       31.45       24.49     10.15 o
  -9   9   3       10.50       24.36      7.68 o
  -8   9   3      404.36      369.83     17.04 o
  -7   9   3       81.54       75.66      7.54 o
  -6   9   3        0.31        1.31      4.33 o
  -5   9   3       10.35       15.76      4.68 o
  -4   9   3        0.90       -4.26      4.26 o
  -3   9   3      105.11      115.00      9.27 o
  -2   9   3      112.56      103.17      9.70 o
  -1   9   3       82.26       90.63      8.55 o
   0   9   3     1012.12     1006.00     28.34 o
   1   9   3        0.33       -0.52      4.39 o
   2   9   3       29.03       19.08      6.61 o
   3   9   3      124.99      119.37      9.89 o
   4   9   3        0.38       -0.69      4.52 o
   5   9   3       95.11       79.77      8.34 o
   6   9   3      627.36      620.87     31.84 o
   7   9   3       21.60       14.81      5.38 o
   8   9   3       45.40       39.96      7.01 o
   9   9   3       49.89       44.18      7.54 o
  10   9   3       42.53       47.26      8.22 o
  11   9   3       72.84      100.81     12.05 o
  12   9   3       11.74       12.61      9.92 o
  13   9   3        5.79        4.69     10.36 o
  14   9   3        3.64       -0.24     10.15 o
  15   9   3       41.06       28.90     13.10 o
  16   9   3        1.68       27.98     12.97 o
 -16  10   3       15.04       21.76     12.14 o
 -15  10   3        7.15       14.30     11.34 o
 -14  10   3       31.47       21.97     12.23 o
 -13  10   3        8.40        5.30     10.21 o
 -12  10   3      297.57      352.53     30.12 o
 -11  10   3       13.18       25.16      9.74 o
 -10  10   3       53.76       34.43     10.14 o
  -9  10   3        8.32        7.78      8.08 o
  -8  10   3      166.43      220.75     18.98 o
  -7  10   3        9.11        6.94      7.55 o
  -6  10   3       64.15       41.43      8.91 o
  -5  10   3       33.76       30.15      7.28 o
  -4  10   3       77.24       89.22      8.92 o
  -3  10   3      314.36      352.84     25.09 o
  -2  10   3       46.68       62.11      8.68 o
  -1  10   3        0.75        9.37      5.41 o
   0  10   3        0.13        3.05      5.14 o
   1  10   3      108.71      113.06     10.70 o
   2  10   3      165.61      147.23     11.34 o
   3  10   3       75.95       93.73      9.35 o
   4  10   3        1.99        5.56      5.30 o
   5  10   3        0.62        2.91      5.29 o
   6  10   3        1.09       -2.26      5.62 o
   7  10   3       17.61       21.78      6.45 o
   8  10   3        0.36        2.65      6.14 o
   9  10   3       43.04       32.00      7.72 o
  10  10   3        0.27        0.41      7.48 o
  11  10   3        4.29        4.19      8.49 o
  12  10   3       35.58       36.48     12.49 o
  13  10   3       14.21       10.14     13.68 o
  14  10   3       56.31       66.56     14.86 o
 -13  11   3        8.59       23.09     11.70 o
 -12  11   3        0.44        0.63      9.51 o
 -11  11   3       12.26       23.91     12.28 o
 -10  11   3        1.97       -0.82      9.79 o
  -9  11   3        5.20        6.26      9.76 o
  -8  11   3       22.35       32.68     14.22 o
  -7  11   3       62.11       58.82     13.00 o
  -6  11   3       38.48       33.98     10.85 o
  -5  11   3        7.24        4.51      9.46 o
  -4  11   3        0.02        2.05      7.09 o
  -3  11   3       64.77       55.71     10.58 o
  -2  11   3       72.05       97.61     12.98 o
  -1  11   3       76.07       87.55     11.08 o
   0  11   3       31.21       44.03     10.32 o
   1  11   3      270.50      253.52     25.60 o
   2  11   3       24.07       23.24      7.33 o
   3  11   3        0.20       -5.69      5.69 o
   4  11   3      127.81      167.28     13.80 o
   5  11   3       56.25       52.71      8.91 o
   6  11   3        0.64        1.87      6.21 o
   7  11   3       74.40       69.81     16.82 o
   8  11   3        0.20        7.27      8.40 o
   9  11   3       22.70       33.85     11.94 o
  10  11   3       43.45       45.54     16.78 o
  11  11   3        0.20      -11.55     11.55 o
  12  11   3       13.79       17.22     14.63 o
 -10  12   3        0.05        1.79      9.65 o
  -9  12   3       12.49        4.92     10.24 o
  -8  12   3      115.82       99.93     16.72 o
  -7  12   3      131.81      156.47     19.84 o
  -6  12   3       18.20        4.05     10.01 o
  -5  12   3       20.43       10.80     11.16 o
  -4  12   3       49.88       47.30     12.76 o
  -3  12   3       10.93       32.17     11.26 o
  -2  12   3       31.78        0.59      9.51 o
  -1  12   3        0.05       14.22     10.76 o
   0  12   3        1.61       11.30     10.28 o
   1  12   3        0.01        5.27      8.58 o
   2  12   3        1.56       12.96      8.50 o
   3  12   3       41.34       55.24     15.64 o
   4  12   3      192.84      217.67     21.65 o
   5  12   3       34.17       58.64     11.73 o
   6  12   3        2.27       -0.32     10.56 o
   7  12   3       27.42       71.93     17.39 o
   8  12   3        0.00       -7.20     13.11 o
   9  12   3        7.04       32.45     14.48 o
  -5  13   3        7.69       24.89     13.03 o
  -4  13   3       12.65       22.67     12.88 o
  -3  13   3        4.33       -0.01     10.89 o
  -2  13   3        4.90        4.85     10.29 o
  -1  13   3       30.25       25.31     19.11 o
   0  13   3       10.63       26.36     11.92 o
   1  13   3        7.88       -2.58     14.23 o
   2  13   3        7.00       -0.14     11.47 o
   3  13   3        2.16        4.88     12.32 o
   4  13   3       15.47       27.31     21.30 o
 -24   0   4        1.25       -2.43     13.02 o
 -23   0   4      231.61      244.89     38.69 o
 -22   0   4       15.38       -1.18     10.08 o
 -21   0   4        2.11       -5.33     10.33 o
 -20   0   4      212.33      252.30     24.07 o
 -19   0   4       19.05       19.59     10.66 o
 -18   0   4      157.91      151.82     18.00 o
 -17   0   4      488.30      454.84     27.70 o
 -16   0   4      160.95      125.65     16.63 o
 -15   0   4     1878.25     1865.86     51.55 o
 -14   0   4      354.93      400.37     16.06 o
 -13   0   4       11.28       11.21     10.94 o
 -12   0   4     1365.45     1529.73     34.27 o
 -11   0   4      869.86      849.97     21.06 o
 -10   0   4       75.09       57.59      5.47 o
  -9   0   4     3496.45     3489.16     69.08 o
  -8   0   4        8.01       12.86      2.40 o
  -7   0   4     2205.68     2108.61     33.70 o
  -6   0   4      225.46      234.89     12.41 o
  -5   0   4    12759.69    12660.92    176.91 o
  -4   0   4       67.76       87.75      8.22 o
  -3   0   4     8440.68     7918.94    130.88 o
  -2   0   4    19699.94    19350.89    265.97 o
  -1   0   4     5620.99     5636.91     70.33 o
   0   0   4    47845.25    48544.62    608.87 o
   1   0   4    25699.63    25914.80    327.07 o
   2   0   4    27371.07    28084.44    395.86 o
   3   0   4     1661.66     1867.32     31.25 o
   4   0   4      675.19      648.60     15.19 o
   5   0   4     2225.85     2122.49     40.07 o
   6   0   4      524.80      501.20     18.87 o
   7   0   4     6803.40     7000.62    170.94 o
   8   0   4       14.03       14.40      5.38 o
   9   0   4        4.35       -3.82      3.82 o
  10   0   4     1480.51     1399.81     43.40 o
  11   0   4     1128.64     1070.29     32.45 o
  12   0   4     2069.23     1992.67     53.62 o
  13   0   4       94.33       88.53     11.09 o
  14   0   4        0.21       -1.27      7.55 o
  15   0   4        0.06       -5.10      7.89 o
  16   0   4      377.51      396.88     29.27 o
  17   0   4     1277.84     1310.38     54.96 o
  18   0   4     1318.10     1304.61     70.10 o
  19   0   4       53.89       35.38     16.46 o
  20   0   4       18.17       30.07     16.36 o
  21   0   4        1.46       18.12     14.56 o
  22   0   4       26.65       34.26     26.85 o
 -24   1   4       23.79       15.80     10.59 o
 -23   1   4        0.76       -8.09      8.09 o
 -22   1   4       91.59       75.03     11.89 o
 -21   1   4        7.88       20.91      8.31 o
 -20   1   4       75.11       93.11     12.40 o
 -19   1   4        0.10       -5.45      5.69 o
 -18   1   4      596.00      581.68     27.11 o
 -17   1   4       96.31       77.37     10.22 o
 -16   1   4      105.40      123.96     10.91 o
 -15   1   4       25.70       17.81      5.02 o
 -14   1   4       24.82        9.79      5.67 o
 -13   1   4        0.85       -2.43      2.43 o
 -12   1   4        1.80        6.27      2.40 o
 -11   1   4     1462.24     1567.28     23.34 o
 -10   1   4      308.99      331.95      7.44 o
  -9   1   4        4.76       11.04      2.11 o
  -8   1   4     1126.92     1266.84     18.01 o
  -7   1   4       19.28       32.38      2.84 o
  -6   1   4     3453.03     3595.03     39.67 o
  -5   1   4      295.31      257.19      5.05 o
  -4   1   4    10509.46    10292.23    103.77 o
  -3   1   4     3068.31     2867.93     29.43 o
  -2   1   4     4330.05     4242.69     36.94 o
  -1   1   4      792.43      754.74      8.84 o
   0   1   4      760.57      755.94      9.01 o
   1   1   4     1388.02     1352.35     14.47 o
   2   1   4     2075.86     1990.23     22.08 o
   3   1   4      773.41      782.34     10.23 o
   4   1   4       14.18       18.06      2.82 o
   5   1   4     2294.53     2312.67     34.97 o
   6   1   4     1620.21     1720.45     33.77 o
   7   1   4      319.68      316.37     11.58 o
   8   1   4     1037.20     1071.27     24.15 o
   9   1   4      377.20      373.72     13.41 o
  10   1   4       28.98       19.12      4.40 o
  11   1   4      152.84      130.62      8.56 o
  12   1   4      281.35      279.14     12.57 o
  13   1   4      713.73      710.01     26.30 o
  14   1   4      127.68      144.64     12.80 o
  15   1   4      779.79      771.81     23.10 o
  16   1   4        1.13        0.46      4.83 o
  17   1   4      181.33      225.10     16.18 o
  18   1   4       27.49       31.46     11.08 o
  19   1   4        5.94        6.74      8.96 o
  20   1   4       17.38       -0.20     10.16 o
  21   1   4       42.94       34.22     12.46 o
 -24   2   4        1.59       -6.88     28.95 o
 -23   2   4        0.10        4.83      9.67 o
 -22   2   4       29.03       19.80      9.42 o
 -21   2   4      117.33      113.35     12.99 o
 -20   2   4        0.60       -6.98      6.98 o
 -19   2   4       51.17       47.90     11.40 o
 -18   2   4      251.99      278.23     16.48 o
 -17   2   4      181.10      186.50     15.52 o
 -16   2   4      144.53      155.54     11.96 o
 -15   2   4      205.75      163.29     13.64 o
 -14   2   4      686.91      608.80     15.00 o
 -13   2   4     1061.17     1085.28     20.77 o
 -12   2   4        3.70        4.79      2.95 o
 -11   2   4       28.92       37.59      3.73 o
 -10   2   4       35.56       51.52      3.64 o
  -9   2   4      370.47      399.00      8.49 o
  -8   2   4      749.05      817.46     12.90 o
  -7   2   4     1193.90     1244.48     18.15 o
  -6   2   4       37.55       23.96      2.77 o
  -5   2   4     1513.82     1508.82     17.61 o
  -4   2   4      945.06      902.38     10.74 o
  -3   2   4      641.62      679.33      8.74 o
  -2   2   4      980.05      921.69     12.12 o
  -1   2   4     1031.47      958.98     11.98 o
   0   2   4      642.90      653.45      9.06 o
   1   2   4      100.55       88.22      2.97 o
   2   2   4      348.53      374.59      7.28 o
   3   2   4       19.03       16.22      2.35 o
   4   2   4      235.94      270.47      6.27 o
   5   2   4     1168.79     1033.45     17.17 o
   6   2   4     2984.90     3056.09     56.06 o
   7   2   4      246.34      233.99     11.06 o
   8   2   4      334.73      336.78     11.96 o
   9   2   4      112.43      129.30      8.04 o
  10   2   4      458.61      460.99     17.36 o
  11   2   4      677.14      658.22     18.75 o
  12   2   4      416.16      403.53     15.24 o
  13   2   4      640.23      619.06     19.51 o
  14   2   4        1.62       -2.64      4.13 o
  15   2   4      516.62      562.01     22.21 o
  16   2   4       16.76       16.77      7.13 o
  17   2   4      199.21      168.08     15.57 o
  18   2   4       13.09        3.72      9.41 o
  19   2   4       57.39       43.27     12.40 o
  20   2   4       73.79       87.85     15.35 o
  21   2   4        3.50       10.52     11.61 o
 -23   3   4        0.25       -8.80      8.80 o
 -22   3   4       98.30      120.26     14.36 o
 -21   3   4       23.62       20.19      9.05 o
 -20   3   4        9.28        3.96      8.97 o
 -19   3   4       14.60       11.57      7.62 o
 -18   3   4      116.78       77.45     13.70 o
 -17   3   4      121.43      107.59     11.27 o
 -16   3   4       78.71       70.93      9.55 o
 -15   3   4      231.42      223.36     12.48 o
 -14   3   4      100.50       79.78      8.91 o
 -13   3   4       54.63       66.45      5.29 o
 -12   3   4       11.32        9.93      3.16 o
 -11   3   4      149.77      155.84      7.66 o
 -10   3   4      144.27      144.06      8.24 o
  -9   3   4        0.01       -2.28      2.28 o
  -8   3   4       51.03       52.67      3.55 o
  -7   3   4     2983.69     3088.30     39.86 o
  -6   3   4       76.49       95.74      4.18 o
  -5   3   4     1127.49     1166.34     17.36 o
  -4   3   4      370.12      391.05      7.56 o
  -3   3   4     1581.69     1539.79     20.43 o
  -2   3   4     2356.88     2316.26     29.35 o
  -1   3   4     2771.71     2741.42     38.42 o
   0   3   4        4.10       -1.16      2.60 o
   1   3   4      340.99      348.21      7.60 o
   2   3   4      855.95      833.79     17.84 o
   3   3   4      236.16      225.11      6.04 o
   4   3   4     2009.04     2002.65     32.84 o
   5   3   4        8.40        7.62      3.12 o
   6   3   4       69.79       61.63      5.33 o
   7   3   4      352.48      412.19     14.02 o
   8   3   4     1618.50     1535.67     32.67 o
   9   3   4      948.71      910.92     22.50 o
  10   3   4     2524.02     2602.60     47.75 o
  11   3   4     1421.43     1363.35     27.11 o
  12   3   4     1127.18     1145.51     28.12 o
  13   3   4       53.47       38.88      6.32 o
  14   3   4      103.19       99.90      8.99 o
  15   3   4      315.24      343.47     16.39 o
  16   3   4        0.19        7.20      6.12 o
  17   3   4      135.16      113.33     12.37 o
  18   3   4       25.67       26.49     10.91 o
  19   3   4       43.42       54.50     13.71 o
  20   3   4      161.45      159.34     29.54 o
  21   3   4       68.30       70.75     20.58 o
 -23   4   4       92.09       80.74     13.66 o
 -22   4   4       14.48       21.20      9.61 o
 -21   4   4        3.99        2.42      8.68 o
 -20   4   4        0.60       -3.01      9.34 o
 -19   4   4      133.50      125.46     13.19 o
 -18   4   4       78.14       43.12     10.70 o
 -17   4   4        7.41        4.24      7.96 o
 -16   4   4       10.82        9.66      6.19 o
 -15   4   4       53.64       35.86      6.81 o
 -14   4   4        0.82        3.64      5.29 o
 -13   4   4      132.76      123.45      7.72 o
 -12   4   4      121.84      113.79      6.75 o
 -11   4   4       74.56       68.12      5.60 o
 -10   4   4        6.73        5.33      3.73 o
  -9   4   4        4.36       10.04      3.09 o
  -8   4   4      406.54      458.27     12.02 o
  -7   4   4       18.53       19.34      3.18 o
  -6   4   4       76.99       63.47      3.89 o
  -5   4   4       70.25       60.35      3.57 o
  -4   4   4      599.15      692.99     12.69 o
  -3   4   4      727.37      733.92     12.03 o
  -2   4   4       74.21       62.98      3.69 o
  -1   4   4        0.42        4.01      2.51 o
   0   4   4     1242.82     1301.99     20.16 o
   1   4   4       12.30        2.50      2.39 o
   2   4   4     1891.44     1897.63     29.67 o
   3   4   4      991.47     1020.29     18.82 o
   4   4   4       16.66       12.40      3.44 o
   5   4   4       58.90       69.34      5.83 o
   6   4   4      625.53      607.99     16.52 o
   7   4   4       69.84       61.91      5.77 o
   8   4   4      154.66      150.88      8.90 o
   9   4   4      283.71      264.44     11.78 o
  10   4   4      393.43      399.82     15.36 o
  11   4   4      564.20      522.01     20.55 o
  12   4   4       74.46       62.04      7.12 o
  13   4   4      153.71      147.04     13.61 o
  14   4   4      300.26      276.86     15.24 o
  15   4   4        2.36       -2.15      4.59 o
  16   4   4        0.90        6.43      6.84 o
  17   4   4      117.63      119.02     16.31 o
  18   4   4       18.22       12.21     10.06 o
  19   4   4       71.61       47.73     19.10 o
  20   4   4       19.26       17.70     17.11 o
 -22   5   4        0.90        3.44      9.22 o
 -21   5   4       27.47       13.55      9.67 o
 -20   5   4       20.40       13.82      8.79 o
 -19   5   4      136.86      128.38     14.91 o
 -18   5   4        8.95       -1.51      6.94 o
 -17   5   4        0.61       -4.71      6.10 o
 -16   5   4       19.57       11.82      7.70 o
 -15   5   4        5.03        9.14      5.87 o
 -14   5   4      529.04      492.44     18.70 o
 -13   5   4      571.90      494.10     17.67 o
 -12   5   4        1.20        6.11      3.25 o
 -11   5   4       11.95       10.34      3.52 o
 -10   5   4       67.51       54.49      4.51 o
  -9   5   4      494.17      484.06     14.42 o
  -8   5   4        5.80        8.18      2.51 o
  -7   5   4       50.95       48.31      3.74 o
  -6   5   4     2079.53     2169.13     26.93 o
  -5   5   4      328.31      333.28      8.08 o
  -4   5   4      804.66      786.13     13.37 o
  -3   5   4      332.73      379.72      9.79 o
  -2   5   4      252.07      239.57      8.81 o
  -1   5   4      602.91      584.64     12.87 o
   0   5   4       87.15       76.55      4.52 o
   1   5   4       93.57       92.01      5.34 o
   2   5   4      113.14      105.29      6.58 o
   3   5   4      350.93      346.21     10.45 o
   4   5   4      108.44      133.39      8.07 o
   5   5   4       72.66       75.07      6.42 o
   6   5   4     1750.19     1657.54     45.98 o
   7   5   4       13.58       15.06      4.16 o
   8   5   4      933.90      918.11     23.36 o
   9   5   4       20.66       28.40      4.77 o
  10   5   4      203.84      226.65     11.95 o
  11   5   4     1125.56     1114.37     28.18 o
  12   5   4       27.16       28.08      5.71 o
  13   5   4      444.73      481.15     18.47 o
  14   5   4       49.69       23.67      6.07 o
  15   5   4        0.35        0.64      6.61 o
  16   5   4       96.30      118.04     15.22 o
  17   5   4       25.41       33.06     11.28 o
  18   5   4       12.59        5.91     10.57 o
  19   5   4       34.90       42.64     13.62 o
  20   5   4        7.07        3.85     11.39 o
 -21   6   4       39.62       54.07     12.68 o
 -20   6   4       24.05       26.77     10.55 o
 -19   6   4        5.87        9.45     11.71 o
 -18   6   4        8.18       -1.26      7.89 o
 -17   6   4       37.35       14.13     10.67 o
 -16   6   4       37.33       27.80      8.53 o
 -15   6   4       15.63       11.64      6.60 o
 -14   6   4      453.21      446.76     19.30 o
 -13   6   4      220.58      198.00     13.07 o
 -12   6   4      726.21      746.13     19.04 o
 -11   6   4      850.68      839.16     17.64 o
 -10   6   4      512.89      516.27     11.97 o
  -9   6   4      268.30      269.90     12.40 o
  -8   6   4        3.59        5.54      3.11 o
  -7   6   4        0.31        0.35      2.62 o
  -6   6   4      291.59      320.15      9.59 o
  -5   6   4     1840.92     1790.50     26.49 o
  -4   6   4        5.95        9.22      2.87 o
  -3   6   4       62.65       54.23      4.35 o
  -2   6   4     1685.73     1735.97     30.35 o
  -1   6   4      466.61      470.01     14.62 o
   0   6   4      414.81      450.53     12.04 o
   1   6   4       29.80       41.16      4.62 o
   2   6   4      312.35      321.82     10.67 o
   3   6   4      188.83      211.54      9.69 o
   4   6   4      333.15      319.28     16.11 o
   5   6   4     1830.93     1801.69     38.14 o
   6   6   4       74.43       78.06      7.15 o
   7   6   4      565.45      543.38     19.05 o
   8   6   4      523.72      521.68     17.61 o
   9   6   4       15.39        6.08      4.23 o
  10   6   4      414.92      401.78     16.27 o
  11   6   4      142.76      140.65     14.21 o
  12   6   4      642.05      619.78     25.95 o
  13   6   4       13.49       19.37      5.81 o
  14   6   4       48.30       38.37      8.55 o
  15   6   4        2.87       13.39      7.58 o
  16   6   4        8.27       27.91     11.09 o
  17   6   4      107.69      144.64     23.52 o
  18   6   4        9.46        7.25     11.34 o
  19   6   4       13.53       16.81     12.56 o
 -20   7   4       27.55       31.50     11.04 o
 -19   7   4        1.22       12.88     11.21 o
 -18   7   4       16.59       16.55      8.79 o
 -17   7   4        4.09       -3.07      7.36 o
 -16   7   4      158.79      147.29     14.37 o
 -15   7   4      117.23      136.10     12.69 o
 -14   7   4      112.37      130.74     11.70 o
 -13   7   4       70.83       69.64      9.35 o
 -12   7   4       16.87       18.91      6.56 o
 -11   7   4       35.21       31.38      6.49 o
 -10   7   4        5.59       -1.36      3.77 o
  -9   7   4       10.27        7.70      4.01 o
  -8   7   4       15.60       21.71      4.27 o
  -7   7   4        3.09       -1.25      3.21 o
  -6   7   4      246.61      240.71      9.86 o
  -5   7   4      553.43      578.04     15.17 o
  -4   7   4      932.89      912.70     19.22 o
  -3   7   4        0.94       -0.78      3.13 o
  -2   7   4        0.00       -0.21      3.50 o
  -1   7   4      540.67      500.75     14.88 o
   0   7   4      487.97      509.21     16.83 o
   1   7   4        3.41        1.88      3.73 o
   2   7   4      127.91      121.53     10.81 o
   3   7   4       60.13       57.07      6.55 o
   4   7   4     1818.40     1822.65     36.45 o
   5   7   4        0.13       -3.72      3.72 o
   6   7   4        2.60        8.27      4.59 o
   7   7   4       84.29       79.35      7.79 o
   8   7   4        9.20        4.25      4.35 o
   9   7   4        2.28        7.63      4.72 o
  10   7   4       76.76       77.37      8.12 o
  11   7   4      189.12      200.26     12.73 o
  12   7   4        1.03       10.27      5.31 o
  13   7   4       37.93       49.07      8.83 o
  14   7   4        1.85       -0.30      6.81 o
  15   7   4       36.97       39.82     12.03 o
  16   7   4        1.15       11.15     10.52 o
  17   7   4        2.67        2.63     10.51 o
  18   7   4       55.49       59.50     15.15 o
 -19   8   4        9.93       -4.84      9.72 o
 -18   8   4       53.28       42.32     12.42 o
 -17   8   4       16.36        8.28      9.19 o
 -16   8   4       15.17        3.01      8.79 o
 -15   8   4      109.47      115.48     12.80 o
 -14   8   4       72.11       68.62     13.43 o
 -13   8   4        8.72       -6.21      6.61 o
 -12   8   4        2.29        6.08      6.96 o
 -11   8   4       26.78       29.01      7.97 o
 -10   8   4        7.52       -2.69      5.73 o
  -9   8   4       35.15       20.12      6.18 o
  -8   8   4      419.50      421.07     14.69 o
  -7   8   4      430.75      417.87     13.74 o
  -6   8   4      630.97      612.71     16.30 o
  -5   8   4       63.15       68.13      6.22 o
  -4   8   4      179.09      161.92      9.13 o
  -3   8   4      185.44      177.68     10.60 o
  -2   8   4      154.66      166.90     10.26 o
  -1   8   4      226.29      209.64     12.93 o
   0   8   4        9.02        9.24      4.54 o
   1   8   4      573.74      576.95     18.86 o
   2   8   4        3.95       -2.43      4.14 o
   3   8   4      725.66      693.57     20.95 o
   4   8   4     2625.09     2581.44     53.20 o
   5   8   4       17.38       11.68      5.30 o
   6   8   4      190.19      217.74     12.67 o
   7   8   4       24.03       30.17      5.91 o
   8   8   4       61.85       64.42      7.93 o
   9   8   4      160.09      155.56     14.07 o
  10   8   4        7.78        6.09      5.34 o
  11   8   4       21.13       13.95      5.80 o
  12   8   4       70.96       68.39     10.29 o
  13   8   4      126.10      131.77     18.47 o
  14   8   4        1.10        0.63      9.53 o
  15   8   4      251.47      300.91     26.06 o
  16   8   4        1.18        2.02     10.82 o
  17   8   4        4.84      -10.17     11.83 o
 -18   9   4       42.42       40.25     27.07 o
 -17   9   4       14.35        6.85     10.07 o
 -16   9   4       64.58       58.21     15.53 o
 -15   9   4        0.32       -0.36      8.34 o
 -14   9   4       76.16       54.15     10.64 o
 -13   9   4       95.90       69.31     11.16 o
 -12   9   4      167.29      153.20     14.15 o
 -11   9   4       10.30       -2.27      6.81 o
 -10   9   4       23.21       -4.50      6.10 o
  -9   9   4       38.30       25.44      7.82 o
  -8   9   4        7.56       11.97      6.84 o
  -7   9   4        0.52        1.67      5.55 o
  -6   9   4      283.32      271.32     13.38 o
  -5   9   4       57.25       46.52      6.25 o
  -4   9   4       62.84       47.01      6.49 o
  -3   9   4      661.49      611.96     22.53 o
  -2   9   4       40.67       32.38      6.29 o
  -1   9   4        0.32        7.19      4.84 o
   0   9   4       98.26      109.70      9.19 o
   1   9   4      502.45      467.47     18.23 o
   2   9   4       66.45       72.80      8.16 o
   3   9   4        3.55        4.83      4.78 o
   4   9   4       98.97       91.57      8.91 o
   5   9   4       63.28       57.00      7.44 o
   6   9   4        8.49        2.64      5.13 o
   7   9   4        6.12        8.78      5.41 o
   8   9   4       86.43      105.56     10.09 o
   9   9   4       65.97       62.76      9.03 o
  10   9   4        2.90        3.39      6.07 o
  11   9   4       47.35       34.64      8.30 o
  12   9   4       75.99       65.30     14.52 o
  13   9   4        6.02       -2.74      9.92 o
  14   9   4       40.57       46.84     13.24 o
  15   9   4       18.73        9.68     11.41 o
 -16  10   4       28.77       32.00     13.13 o
 -15  10   4        0.17       -0.08     10.12 o
 -14  10   4       59.30       74.85     13.87 o
 -13  10   4        1.31       -7.18      9.63 o
 -12  10   4       28.65       21.60      9.75 o
 -11  10   4      200.28      223.79     20.28 o
 -10  10   4      110.59       97.97     24.36 o
  -9  10   4        1.82       -5.69      7.45 o
  -8  10   4       32.60       36.43     11.70 o
  -7  10   4      212.77      189.47     17.14 o
  -6  10   4       13.00        8.62      8.31 o
  -5  10   4      137.80      140.81     13.42 o
  -4  10   4       93.85      103.61     11.43 o
  -3  10   4     1015.20     1097.47     28.71 o
  -2  10   4      123.84      128.91     11.07 o
  -1  10   4       84.82       78.82     11.74 o
   0  10   4       29.05       20.97      6.96 o
   1  10   4       16.80       10.57      6.35 o
   2  10   4      282.90      269.93     14.95 o
   3  10   4      159.35      171.21     12.19 o
   4  10   4       36.08       42.14     10.21 o
   5  10   4      240.10      287.78     15.98 o
   6  10   4       24.28        5.22      5.60 o
   7  10   4        5.19        7.03      5.53 o
   8  10   4        8.56        4.03      5.94 o
   9  10   4       53.65       63.51      9.56 o
  10  10   4       18.39        8.75     11.86 o
  11  10   4       34.32       20.49     10.18 o
  12  10   4       46.27       67.41     21.00 o
  13  10   4      111.33       82.61     22.76 o
  14  10   4       83.28      117.13     37.04 o
 -13  11   4       71.07       81.93     15.66 o
 -12  11   4        8.59       -1.33      9.79 o
 -11  11   4        1.77       -3.18      8.89 o
 -10  11   4       94.93       76.23     18.32 o
  -9  11   4        1.03       -6.63      8.65 o
  -8  11   4        1.05       -0.78     10.70 o
  -7  11   4        9.28        5.49      9.33 o
  -6  11   4       29.54       22.88     10.51 o
  -5  11   4      130.70       79.64     17.50 o
  -4  11   4       18.76       29.75     10.04 o
  -3  11   4      314.41      306.95     22.65 o
  -2  11   4        0.34       -0.91      7.20 o
  -1  11   4      439.37      480.69     25.82 o
   0  11   4        2.26        7.02      7.86 o
   1  11   4      136.25      134.57     14.79 o
   2  11   4       73.50       84.05     10.92 o
   3  11   4        0.12       13.61      6.97 o
   4  11   4       86.24      112.10     12.64 o
   5  11   4        0.12        4.98      6.42 o
   6  11   4        0.55       10.92      8.09 o
   7  11   4        0.50        2.74      7.81 o
   8  11   4        2.19        6.88      9.44 o
   9  11   4        7.34       15.52     11.47 o
  10  11   4        8.71        6.53     18.91 o
  11  11   4        6.38       11.70     12.80 o
 -10  12   4        5.25        3.70     11.02 o
  -9  12   4       21.23       22.82     12.13 o
  -8  12   4        8.94       11.16     10.75 o
  -7  12   4       12.76       17.03     11.42 o
  -6  12   4        7.03       -0.51     10.58 o
  -5  12   4      224.13      242.26     22.01 o
  -4  12   4        0.89        7.93      9.67 o
  -3  12   4       44.42       49.23     12.66 o
  -2  12   4        5.29        7.07      9.92 o
  -1  12   4      110.22      111.83     18.24 o
   0  12   4       67.95       76.19     22.66 o
   1  12   4       82.12       74.91     14.83 o
   2  12   4        0.07       -8.33      8.33 o
   3  12   4        7.61        9.69     10.07 o
   4  12   4        3.21       11.79      9.89 o
   5  12   4       51.29       53.17     13.28 o
   6  12   4       16.25       13.52     10.41 o
   7  12   4       12.09       -1.54     24.54 o
   8  12   4       52.64       77.90     20.62 o
  -5  13   4       19.32       20.37     24.54 o
  -4  13   4       74.20       50.41     16.37 o
  -3  13   4       96.33      117.42     16.75 o
  -2  13   4       22.09       30.32     12.48 o
  -1  13   4        2.08       -2.98     10.28 o
   0  13   4       73.65      117.43     18.35 o
   1  13   4      135.00      160.83     21.99 o
   2  13   4        2.23       11.38     13.00 o
 -24   1   5       40.48       25.35     10.16 o
 -23   1   5        6.04       10.30      9.19 o
 -22   1   5        6.38       18.35      8.75 o
 -21   1   5      242.53      305.80     19.58 o
 -20   1   5       61.84       77.90     10.84 o
 -19   1   5       20.20        9.76      7.19 o
 -18   1   5        4.85        0.59      6.06 o
 -17   1   5      929.66      851.82     26.88 o
 -16   1   5     1085.39     1133.14     31.47 o
 -15   1   5       10.26        4.21      6.41 o
 -14   1   5      774.03      805.63     17.30 o
 -13   1   5      719.65      716.86     16.57 o
 -12   1   5       44.50       58.68      3.69 o
 -11   1   5      318.19      315.22      8.70 o
 -10   1   5       12.62       11.30      2.10 o
  -9   1   5       21.57       30.38      2.25 o
  -8   1   5     1458.57     1355.53     19.39 o
  -7   1   5       31.33       31.53      3.21 o
  -6   1   5     1192.95     1185.57     17.20 o
  -5   1   5        1.12       -0.39      2.41 o
  -4   1   5      776.72      688.99     10.07 o
  -3   1   5      293.42      297.47      6.06 o
  -2   1   5     1402.51     1405.69     14.48 o
  -1   1   5      633.69      732.78      9.10 o
   0   1   5     8466.05     8254.32     82.48 o
   1   1   5     9447.65     9587.55     95.96 o
   2   1   5     3840.91     3941.46     45.66 o
   3   1   5     4751.45     4846.76     55.64 o
   4   1   5       19.03       14.57      2.48 o
   5   1   5     3550.76     3770.58     51.07 o
   6   1   5       44.69       49.69      4.97 o
   7   1   5     1121.57     1224.18     26.54 o
   8   1   5       22.26       26.76      4.36 o
   9   1   5      725.62      743.93     19.30 o
  10   1   5       77.34       89.61      7.29 o
  11   1   5      744.49      678.72     19.28 o
  12   1   5       21.98       22.01      4.94 o
  13   1   5      897.50      928.00     24.69 o
  14   1   5       80.35       79.92      8.30 o
  15   1   5        0.77        3.83      5.05 o
  16   1   5      176.48      175.37     12.00 o
  17   1   5      320.54      347.24     19.65 o
  18   1   5       96.16       86.08     20.85 o
  19   1   5      600.91      616.48     69.01 o
  20   1   5        9.94       17.43     10.80 o
  21   1   5       24.59        2.96     11.76 o
 -24   2   5       61.40       99.53     33.17 o
 -23   2   5       36.61       22.39     10.00 o
 -22   2   5      128.85      136.45     14.39 o
 -21   2   5       78.51       71.42     11.48 o
 -20   2   5        6.28        9.46      8.97 o
 -19   2   5       18.91       12.03     12.49 o
 -18   2   5      303.92      284.97     22.42 o
 -17   2   5       11.85       16.58      6.62 o
 -16   2   5        7.98        4.81      6.30 o
 -15   2   5      193.69      194.31     14.80 o
 -14   2   5      318.81      377.07     15.52 o
 -13   2   5       53.54       47.25      6.71 o
 -12   2   5      238.86      245.86      7.02 o
 -11   2   5       79.16       79.72      5.47 o
 -10   2   5      921.47      979.01     15.34 o
  -9   2   5      917.94      939.09     14.57 o
  -8   2   5     1062.72     1101.44     15.59 o
  -7   2   5      161.60      164.69      6.34 o
  -6   2   5        1.03        0.88      2.58 o
  -5   2   5      422.47      444.74      6.63 o
  -4   2   5     2122.93     2068.69     23.37 o
  -3   2   5     2812.25     2717.54     28.06 o
  -2   2   5       21.68       18.88      2.10 o
  -1   2   5      154.86      173.14      4.39 o
   0   2   5      663.44      636.91      9.63 o
   1   2   5     1915.65     1842.06     24.37 o
   2   2   5       39.00       35.82      3.18 o
   3   2   5      106.21      100.66      4.32 o
   4   2   5     4589.42     4973.39     65.38 o
   5   2   5      118.63       93.70      4.29 o
   6   2   5     1747.45     1681.02     29.92 o
   7   2   5      689.78      713.75     15.81 o
   8   2   5      786.75      800.28     20.08 o
   9   2   5      121.89      128.84     13.47 o
  10   2   5      246.64      252.84     12.48 o
  11   2   5        2.64       11.46      4.21 o
  12   2   5       68.53       75.07      7.38 o
  13   2   5       39.48       37.23      6.31 o
  14   2   5      368.25      354.93     15.67 o
  15   2   5        7.18       -0.58      4.73 o
  16   2   5       29.89       29.65      6.46 o
  17   2   5      194.99      156.43     15.63 o
  18   2   5      184.95      196.61     20.56 o
  19   2   5       10.47        4.02     10.78 o
  20   2   5        0.27        6.00     10.29 o
  21   2   5      230.14      330.08     37.88 o
 -23   3   5        5.04       -2.57      8.81 o
 -22   3   5        4.00       -6.29      8.00 o
 -21   3   5        3.81       11.34      8.32 o
 -20   3   5       12.21       16.64     12.18 o
 -19   3   5        0.24        1.35      6.43 o
 -18   3   5       37.91       18.15     10.37 o
 -17   3   5        2.88        0.05      5.40 o
 -16   3   5       11.80        1.83      5.30 o
 -15   3   5      257.69      245.21     12.94 o
 -14   3   5     2050.89     2038.05     44.22 o
 -13   3   5       88.98       86.43      5.59 o
 -12   3   5        2.15        1.60      2.42 o
 -11   3   5      114.54      138.89      5.66 o
 -10   3   5       29.94       18.38      2.73 o
  -9   3   5     1144.14     1117.06     17.14 o
  -8   3   5      829.79      848.66     13.84 o
  -7   3   5     1102.20     1049.50     15.90 o
  -6   3   5        3.33        2.11      2.19 o
  -5   3   5     1559.60     1560.70     22.07 o
  -4   3   5      761.27      690.70     11.76 o
  -3   3   5      373.80      388.63      8.55 o
  -2   3   5     4228.18     4266.07     49.57 o
  -1   3   5       37.09       46.91      3.05 o
   0   3   5     3166.23     3172.98     42.85 o
   1   3   5      261.01      245.59      7.11 o
   2   3   5     1685.54     1926.06     27.60 o
   3   3   5      539.33      553.26     10.93 o
   4   3   5       51.82       32.10      3.58 o
   5   3   5       55.15       55.05      4.65 o
   6   3   5      155.32      159.10      8.36 o
   7   3   5      128.99      111.69      7.40 o
   8   3   5        4.94        0.82      3.30 o
   9   3   5        6.48        2.62      3.64 o
  10   3   5       40.77       36.51      5.47 o
  11   3   5        3.63        6.10      4.05 o
  12   3   5      127.20      152.19     11.29 o
  13   3   5       10.09       -1.17      4.33 o
  14   3   5      138.61      136.13     10.15 o
  15   3   5        7.60       11.94      5.53 o
  16   3   5        0.15       -6.01      6.01 o
  17   3   5       10.10       13.89      7.57 o
  18   3   5      106.00       96.27     15.68 o
  19   3   5        5.68       -7.32      9.55 o
  20   3   5        4.29       -2.88      9.93 o
 -23   4   5       46.74       82.67     13.46 o
 -22   4   5       32.63       28.29     10.30 o
 -21   4   5        2.23       -1.54      8.10 o
 -20   4   5       96.07      112.76     12.88 o
 -19   4   5        8.73        0.75      7.14 o
 -18   4   5        0.01        0.45      6.14 o
 -17   4   5        0.97        7.55      6.14 o
 -16   4   5       90.23       90.80      9.38 o
 -15   4   5       13.11        9.35      5.40 o
 -14   4   5       39.50       33.29      6.26 o
 -13   4   5      580.90      552.85     14.86 o
 -12   4   5      160.90      170.55      7.71 o
 -11   4   5        3.32        3.86      2.79 o
 -10   4   5       16.03       15.98      3.94 o
  -9   4   5        3.71       -2.12      2.12 o
  -8   4   5       93.26       83.18      5.21 o
  -7   4   5       66.08       59.72      4.66 o
  -6   4   5        0.89        1.14      2.10 o
  -5   4   5       11.25       22.57      2.71 o
  -4   4   5     1932.05     1898.21     26.03 o
  -3   4   5      150.16      132.32      4.90 o
  -2   4   5       77.66       87.27      4.10 o
  -1   4   5     1088.21     1154.39     18.41 o
   0   4   5        1.89        5.23      2.27 o
   1   4   5      380.27      379.15      8.98 o
   2   4   5      875.85      895.48     16.60 o
   3   4   5     3986.25     4166.07     60.32 o
   4   4   5     1931.06     1987.63     39.24 o
   5   4   5      280.46      313.67     11.55 o
   6   4   5        3.61        5.00      3.38 o
   7   4   5       90.55       89.36      6.31 o
   8   4   5       75.83       70.65      6.64 o
   9   4   5     1057.98     1078.65     26.32 o
  10   4   5      318.05      330.63     18.38 o
  11   4   5      131.85      146.77     11.07 o
  12   4   5      768.49      761.22     22.28 o
  13   4   5      403.33      383.89     16.40 o
  14   4   5      382.83      396.45     18.50 o
  15   4   5      358.84      408.36     22.84 o
  16   4   5       54.92       54.57      9.45 o
  17   4   5       62.86       65.25     11.93 o
  18   4   5       24.09        7.91     10.06 o
  19   4   5       41.48       50.97     14.37 o
  20   4   5        1.76       -2.03     10.79 o
 -22   5   5       31.47       19.43      9.96 o
 -21   5   5       35.58       25.87     10.37 o
 -20   5   5        2.74        9.52      8.31 o
 -19   5   5      169.15      147.23     14.34 o
 -18   5   5       77.58       87.05     10.46 o
 -17   5   5        8.52        9.00      6.33 o
 -16   5   5       36.74       24.45      6.92 o
 -15   5   5       51.19       37.67      7.48 o
 -14   5   5        9.83        8.84      5.79 o
 -13   5   5       36.02       27.39      6.02 o
 -12   5   5       69.00       66.46      7.50 o
 -11   5   5     1481.85     1417.27     32.04 o
 -10   5   5      104.07       92.75      6.51 o
  -9   5   5      345.09      366.90     10.94 o
  -8   5   5      113.15      129.03      6.18 o
  -7   5   5      393.80      391.89     11.03 o
  -6   5   5       15.76        8.42      2.53 o
  -5   5   5        8.35        5.99      2.32 o
  -4   5   5      109.76      166.41      6.18 o
  -3   5   5      726.59      752.91     12.74 o
  -2   5   5      158.69      171.70      6.23 o
  -1   5   5       90.41       96.33      5.20 o
   0   5   5        0.13       -0.98      2.28 o
   1   5   5      650.79      681.94     14.81 o
   2   5   5      908.32      863.38     19.44 o
   3   5   5      117.71      112.04      6.34 o
   4   5   5       55.79       52.48      5.76 o
   5   5   5      292.14      306.15     12.21 o
   6   5   5      228.76      252.64     15.07 o
   7   5   5     1297.45     1276.37     29.46 o
   8   5   5      387.23      436.44     14.54 o
   9   5   5      431.72      429.59     15.90 o
  10   5   5      853.47      806.83     22.66 o
  11   5   5      232.79      274.27     16.36 o
  12   5   5      223.45      225.23     13.16 o
  13   5   5        0.73        1.76      5.02 o
  14   5   5       73.67       61.82      9.12 o
  15   5   5        0.10       -5.59      5.59 o
  16   5   5        0.00        4.07      7.20 o
  17   5   5        2.22       22.05     10.34 o
  18   5   5       48.21       52.83     13.00 o
  19   5   5        7.51       20.61     11.43 o
 -21   6   5       29.22       32.06     11.06 o
 -20   6   5        6.82       -5.35      8.69 o
 -19   6   5       17.10       18.67      9.24 o
 -18   6   5       11.45        9.64      8.53 o
 -17   6   5        1.58        3.90      7.10 o
 -16   6   5       21.69       15.26      7.57 o
 -15   6   5       59.65       56.70      8.77 o
 -14   6   5        7.62        7.13      6.12 o
 -13   6   5      290.06      265.02     14.56 o
 -12   6   5      609.71      542.31     22.36 o
 -11   6   5       30.47       24.99      5.17 o
 -10   6   5        8.27       10.77      3.58 o
  -9   6   5        1.09        0.33      3.03 o
  -8   6   5      315.99      335.72      9.29 o
  -7   6   5       41.79       34.12      4.01 o
  -6   6   5       11.63        8.22      3.11 o
  -5   6   5        0.82        2.65      2.63 o
  -4   6   5      695.01      678.24     12.90 o
  -3   6   5      407.10      398.44     10.38 o
  -2   6   5     2093.87     2082.23     39.15 o
  -1   6   5      271.00      281.66     10.56 o
   0   6   5      892.39      904.40     21.92 o
   1   6   5      457.61      471.61     14.77 o
   2   6   5      123.69      133.18      8.32 o
   3   6   5      623.12      608.49     16.45 o
   4   6   5       11.18        6.79      3.27 o
   5   6   5       78.68       89.96      7.40 o
   6   6   5     1283.69     1199.26     28.56 o
   7   6   5      297.93      300.15     13.46 o
   8   6   5      202.58      220.91     12.10 o
   9   6   5       61.02       52.05      6.86 o
  10   6   5      326.64      299.18     14.41 o
  11   6   5        4.77        2.19      4.66 o
  12   6   5       63.55       42.88      6.99 o
  13   6   5        2.41        9.24      5.54 o
  14   6   5      190.48      191.32     18.02 o
  15   6   5       38.37       36.67      9.78 o
  16   6   5        4.67        9.59     10.15 o
  17   6   5       37.46       29.27     14.23 o
  18   6   5        7.06       35.29     13.66 o
 -20   7   5       51.05       36.34     12.33 o
 -19   7   5       12.36       34.45     10.73 o
 -18   7   5       32.43       34.22     10.51 o
 -17   7   5        3.39        3.10      8.68 o
 -16   7   5       17.57        9.21     10.78 o
 -15   7   5        0.91       -3.28      6.85 o
 -14   7   5       44.62       28.07     11.17 o
 -13   7   5      179.41      181.88     13.08 o
 -12   7   5       74.49       65.93      8.62 o
 -11   7   5      138.76      162.73     10.78 o
 -10   7   5       66.45       64.85      9.00 o
  -9   7   5      123.20      140.62      7.40 o
  -8   7   5      158.68      170.42      8.39 o
  -7   7   5       85.00      107.42      6.78 o
  -6   7   5      241.54      222.82      9.54 o
  -5   7   5      264.66      267.24      9.88 o
  -4   7   5      187.51      190.89      8.51 o
  -3   7   5      100.83       96.26      7.24 o
  -2   7   5       48.27       42.24      6.98 o
  -1   7   5       33.85       38.82      5.46 o
   0   7   5      182.22      197.98      9.56 o
   1   7   5       44.54       46.48      5.57 o
   2   7   5      182.27      179.29      9.53 o
   3   7   5       50.72       57.35      6.44 o
   4   7   5       66.17       65.46      6.98 o
   5   7   5      723.17      685.26     20.28 o
   6   7   5      417.53      436.03     20.79 o
   7   7   5      525.13      563.69     22.39 o
   8   7   5      426.16      431.28     17.11 o
   9   7   5      101.77       78.46      8.66 o
  10   7   5        3.54        2.79      4.60 o
  11   7   5      122.47      155.49     11.52 o
  12   7   5      655.97      689.48     23.57 o
  13   7   5       58.13       45.27     10.41 o
  14   7   5      113.69      109.41     12.81 o
  15   7   5       95.34      115.26     14.65 o
  16   7   5        1.59       23.10     11.00 o
  17   7   5       29.87       15.64     12.15 o
 -19   8   5      138.09      174.46     20.70 o
 -18   8   5       19.34       35.12     11.42 o
 -17   8   5       30.81       26.53     10.23 o
 -16   8   5        9.17        7.72      8.61 o
 -15   8   5        3.85       -2.92      9.78 o
 -14   8   5        9.26       12.13      7.55 o
 -13   8   5      280.98      239.08     15.62 o
 -12   8   5      136.17      117.41     11.91 o
 -11   8   5       82.86      100.82     10.89 o
 -10   8   5      351.42      320.59     17.10 o
  -9   8   5       19.75       33.12      7.91 o
  -8   8   5       65.35       57.05      7.76 o
  -7   8   5        3.42        9.44      4.92 o
  -6   8   5      170.36      194.96     10.59 o
  -5   8   5      231.91      210.82     10.35 o
  -4   8   5     1853.41     1778.07     33.69 o
  -3   8   5        7.06       11.20      4.54 o
  -2   8   5      256.58      239.67     11.99 o
  -1   8   5      477.81      411.46     15.75 o
   0   8   5       15.85        7.80      5.58 o
   1   8   5      542.41      562.52     18.69 o
   2   8   5      357.44      379.35     18.46 o
   3   8   5       29.43       24.44      5.42 o
   4   8   5      131.22      153.54     10.63 o
   5   8   5     1192.21     1256.40     31.22 o
   6   8   5      181.68      208.80     12.72 o
   7   8   5        0.15       -0.62      5.05 o
   8   8   5        9.79        5.03      4.80 o
   9   8   5       42.86       36.23      7.51 o
  10   8   5       19.88       10.89      5.45 o
  11   8   5        6.49       17.87      5.88 o
  12   8   5       32.19       22.49      8.44 o
  13   8   5       28.18       51.69     10.11 o
  14   8   5        0.38        4.57      8.44 o
  15   8   5       23.95       14.90     11.53 o
  16   8   5       25.25       25.12     15.47 o
 -18   9   5       23.71       26.14     34.47 o
 -17   9   5       21.19        9.09     10.74 o
 -16   9   5        7.24       -3.89      8.73 o
 -15   9   5        1.07       -5.10      8.32 o
 -14   9   5       12.32       15.75      8.74 o
 -13   9   5       78.43       73.92     11.75 o
 -12   9   5      189.27      192.78     20.39 o
 -11   9   5        0.89       12.01      7.71 o
 -10   9   5       16.43       20.87      8.03 o
  -9   9   5        8.27        7.13      7.41 o
  -8   9   5      104.37      110.80     13.00 o
  -7   9   5        0.01        0.57      6.19 o
  -6   9   5        0.08        6.04      5.37 o
  -5   9   5       16.59       16.93      5.56 o
  -4   9   5        0.21        2.39      4.59 o
  -3   9   5      164.77      157.65     13.54 o
  -2   9   5      628.94      610.16     20.25 o
  -1   9   5      148.09      148.57     10.68 o
   0   9   5       49.20       57.71      7.47 o
   1   9   5       99.88      119.02      9.90 o
   2   9   5        0.52       -2.94      4.87 o
   3   9   5      358.65      415.86     17.40 o
   4   9   5       92.25       97.72      9.41 o
   5   9   5      127.70      120.67     12.96 o
   6   9   5        0.05        3.04      4.99 o
   7   9   5      338.73      342.73     17.26 o
   8   9   5      232.07      231.37     15.38 o
   9   9   5      138.87      138.56     11.85 o
  10   9   5       41.99       44.04      7.99 o
  11   9   5        7.77       11.84      7.60 o
  12   9   5        0.01        4.33      8.35 o
  13   9   5       20.09       25.48     11.23 o
  14   9   5       20.82       14.69     13.57 o
  15   9   5        2.10       -7.36     11.52 o
 -16  10   5        0.20       22.27     13.18 o
 -15  10   5        9.76        8.95     10.92 o
 -14  10   5       57.87       70.80     13.04 o
 -13  10   5        0.69       -0.03      9.32 o
 -12  10   5        0.88       -4.21      8.28 o
 -11  10   5      240.58      288.92     31.06 o
 -10  10   5        2.18       -7.67      7.67 o
  -9  10   5       12.12       22.54     10.90 o
  -8  10   5        3.23       10.38      8.56 o
  -7  10   5        8.76       -5.53      7.41 o
  -6  10   5      120.72       83.08     12.74 o
  -5  10   5       11.70        9.56      8.21 o
  -4  10   5       35.12       29.86      9.04 o
  -3  10   5       16.45       12.41      6.95 o
  -2  10   5       60.43       58.59     10.77 o
  -1  10   5       78.79       66.71     11.35 o
   0  10   5      143.52      154.23     13.32 o
   1  10   5      268.59      305.31     18.19 o
   2  10   5      153.33      150.75     13.52 o
   3  10   5      587.15      593.00     25.14 o
   4  10   5        1.08       -1.93      6.74 o
   5  10   5      206.19      192.47     15.15 o
   6  10   5       41.28       17.95      7.00 o
   7  10   5        2.57        5.84      6.42 o
   8  10   5      149.63      165.67     18.77 o
   9  10   5      250.11      279.06     20.55 o
  10  10   5        6.91       15.17     10.62 o
  11  10   5        8.54        1.20     10.12 o
  12  10   5       25.98       14.68     11.97 o
  13  10   5       33.00       45.68     17.57 o
 -13  11   5        7.45        4.09      9.92 o
 -12  11   5       19.01       41.95     17.70 o
 -11  11   5       54.80       45.65     11.86 o
 -10  11   5       32.84       33.73     11.59 o
  -9  11   5       56.08       19.58     13.92 o
  -8  11   5        4.75       17.92      9.39 o
  -7  11   5       48.46       22.68     17.22 o
  -6  11   5      128.18       98.08     14.45 o
  -5  11   5       29.74       24.19      9.76 o
  -4  11   5        8.78       -8.18      8.18 o
  -3  11   5      190.61      207.42     18.15 o
  -2  11   5      200.98      217.45     19.53 o
  -1  11   5      137.60      181.26     19.32 o
   0  11   5        3.29        4.56      9.48 o
   1  11   5      137.80      134.30     18.84 o
   2  11   5        8.23        9.33      8.04 o
   3  11   5       79.54       90.23     13.11 o
   4  11   5      105.50      100.43     18.75 o
   5  11   5       29.37       20.70      9.46 o
   6  11   5       21.72       32.23      9.66 o
   7  11   5        5.98       23.40     10.19 o
   8  11   5        6.36       -5.36      8.74 o
   9  11   5       20.63       20.77     13.21 o
  10  11   5       18.27       32.52     13.74 o
 -10  12   5       17.89       30.38     12.26 o
  -9  12   5       38.12       39.25     12.61 o
  -8  12   5        2.27       -2.87      9.54 o
  -7  12   5       14.79       16.82     10.40 o
  -6  12   5       66.70       88.97     15.68 o
  -5  12   5        0.01       20.08     10.99 o
  -4  12   5       24.46       19.43     10.91 o
  -3  12   5       78.91       70.33     14.13 o
  -2  12   5       30.43       19.31      9.94 o
  -1  12   5       39.75       18.25     17.99 o
   0  12   5      102.12      126.07     18.20 o
   1  12   5       34.41       12.30     11.32 o
   2  12   5        4.88       -3.06      9.01 o
   3  12   5        0.43       10.23     10.69 o
   4  12   5       14.16        7.64     10.27 o
   5  12   5      128.94      183.65     33.36 o
   6  12   5        0.09        5.08     14.19 o
   7  12   5        4.81       18.43     12.86 o
  -3  13   5      207.39      206.53     23.27 o
  -2  13   5       11.84       15.94     11.68 o
  -1  13   5       40.38       47.46     12.87 o
   0  13   5        0.23       26.91     12.95 o
 -24   0   6      131.68      181.40     24.77 o
 -23   0   6       43.31       39.26     17.04 o
 -22   0   6       63.27       63.14     15.64 o
 -21   0   6      258.44      274.40     25.57 o
 -20   0   6       68.34       67.29     17.11 o
 -19   0   6      127.89      104.65     16.10 o
 -18   0   6      421.08      401.89     26.23 o
 -17   0   6      360.61      434.65     26.29 o
 -16   0   6       16.38       -2.16      7.55 o
 -15   0   6      504.22      469.74     41.78 o
 -14   0   6     2237.91     2307.83     59.10 o
 -13   0   6      124.17      127.92      6.89 o
 -12   0   6       44.78       36.98      7.97 o
 -11   0   6       58.29       53.49      5.68 o
 -10   0   6        2.43        9.42      3.39 o
  -9   0   6     1496.63     1606.01     33.81 o
  -8   0   6    10258.49    10589.49    174.09 o
  -7   0   6     1539.87     1599.00     33.39 o
  -6   0   6       19.61       -4.14     11.66 o
  -5   0   6        3.54       -8.41      8.41 o
  -4   0   6     4240.28     4042.10     92.18 o
  -3   0   6      366.59      363.95     11.72 o
  -2   0   6    13923.14    13565.75    229.97 o
  -1   0   6       93.67      131.96      7.42 o
   0   0   6     2247.98     2308.14     39.71 o
   1   0   6     1539.94     1486.14     27.08 o
   2   0   6      129.93      180.50      6.98 o
   3   0   6     2101.57     2176.86     37.59 o
   4   0   6     1032.57     1244.59     29.06 o
   5   0   6     3129.09     3382.45     66.47 o
   6   0   6     2164.87     2126.43     48.68 o
   7   0   6       11.10        5.74      4.13 o
   8   0   6      393.16      367.73     17.51 o
   9   0   6        0.95        0.52      3.87 o
  10   0   6      114.51      117.80      8.88 o
  11   0   6       11.66       11.08      5.15 o
  12   0   6       47.39       35.29      8.50 o
  13   0   6      425.25      463.26     25.04 o
  14   0   6        1.68       14.52      7.58 o
  15   0   6       27.36       19.30      7.65 o
  16   0   6      148.77      178.49     17.99 o
  17   0   6      114.12       87.71     29.30 o
  18   0   6      521.60      473.83     34.24 o
  19   0   6       35.81       44.47     16.90 o
  20   0   6      132.47       70.52     41.20 o
 -24   1   6       54.61       73.46     14.27 o
 -23   1   6       38.86       42.00     10.30 o
 -22   1   6       10.78       16.66     11.42 o
 -21   1   6      117.56      129.77     13.58 o
 -20   1   6      457.89      452.97     22.27 o
 -19   1   6       70.51       52.51     10.91 o
 -18   1   6        1.01        0.95      6.10 o
 -17   1   6       47.99       44.56      9.82 o
 -16   1   6      217.61      199.54     12.59 o
 -15   1   6        8.53       -0.69      6.45 o
 -14   1   6      490.05      464.63     11.52 o
 -13   1   6       36.66       40.73      5.11 o
 -12   1   6      109.32      103.78      5.54 o
 -11   1   6       11.23       19.78      3.17 o
 -10   1   6     1647.75     1651.66     25.48 o
  -9   1   6        5.72        2.84      1.93 o
  -8   1   6       56.45       53.37      3.83 o
  -7   1   6      106.74      116.86      4.97 o
  -6   1   6     1406.94     1426.70     19.49 o
  -5   1   6       83.23       79.40      3.95 o
  -4   1   6      537.43      534.39      8.70 o
  -3   1   6     2152.86     2129.68     27.05 o
  -2   1   6        3.01        2.39      1.44 o
  -1   1   6     1044.31     1092.04     13.53 o
   0   1   6      320.79      274.80      5.88 o
   1   1   6     6108.01     6096.59     65.62 o
   2   1   6     1802.43     1825.93     22.80 o
   3   1   6     5120.85     5169.88     60.92 o
   4   1   6     2318.40     2468.92     32.09 o
   5   1   6      239.12      241.28      6.84 o
   6   1   6        1.89        2.33      2.62 o
   7   1   6     1264.12     1136.06     25.54 o
   8   1   6      113.24      102.05      7.41 o
   9   1   6      134.28      147.94      8.98 o
  10   1   6      458.92      421.50     15.10 o
  11   1   6       66.11       60.88      6.52 o
  12   1   6      164.98      154.04     10.34 o
  13   1   6       31.16       31.99      6.05 o
  14   1   6      148.09      136.41     10.34 o
  15   1   6        2.84        2.81      4.82 o
  16   1   6      100.69      111.92     10.72 o
  17   1   6      121.79      122.15     12.89 o
  18   1   6      113.98      141.51     17.98 o
  19   1   6       70.96       68.10     16.96 o
  20   1   6       30.25       36.10     13.50 o
 -24   2   6        6.57       30.22     28.36 o
 -23   2   6       13.38        7.84      9.84 o
 -22   2   6      165.22      189.67     23.34 o
 -21   2   6        3.79        2.14      7.05 o
 -20   2   6       22.27       11.93      7.88 o
 -19   2   6       47.70       30.33      8.66 o
 -18   2   6        0.01        0.52      5.75 o
 -17   2   6      463.84      506.86     20.55 o
 -16   2   6        4.37       -1.37      5.21 o
 -15   2   6      558.28      546.21     18.41 o
 -14   2   6      719.47      716.37     22.28 o
 -13   2   6       38.92       33.14      5.22 o
 -12   2   6       61.71       56.80      8.21 o
 -11   2   6      616.40      638.05     13.49 o
 -10   2   6     1189.38     1210.67     18.87 o
  -9   2   6      133.77      148.61      7.42 o
  -8   2   6      184.78      190.11      5.96 o
  -7   2   6       49.37       63.79      4.55 o
  -6   2   6     1812.44     1864.78     26.59 o
  -5   2   6     1083.63     1109.36     15.15 o
  -4   2   6        1.48        4.60      2.80 o
  -3   2   6     2979.05     3012.63     35.79 o
  -2   2   6      262.40      261.11      7.47 o
  -1   2   6       93.95       85.40      4.23 o
   0   2   6      448.00      511.32      9.68 o
   1   2   6      254.05      256.01      6.04 o
   2   2   6       37.36       53.50      3.78 o
   3   2   6     1400.03     1524.06     22.27 o
   4   2   6      691.75      782.16     13.93 o
   5   2   6       90.31       93.67      4.78 o
   6   2   6      442.12      491.86     12.58 o
   7   2   6      420.94      430.02     12.25 o
   8   2   6     2668.13     2708.29     46.48 o
   9   2   6      361.64      307.95     12.56 o
  10   2   6        2.00        8.38      4.28 o
  11   2   6        2.95        1.61      3.85 o
  12   2   6      129.31      103.11      8.63 o
  13   2   6      287.09      283.32     14.22 o
  14   2   6       74.10       90.89      9.03 o
  15   2   6       14.87       13.05      6.50 o
  16   2   6      304.81      319.57     21.42 o
  17   2   6       22.11       12.42      8.13 o
  18   2   6        0.01        0.46      9.29 o
  19   2   6       31.88       38.30     12.32 o
  20   2   6      271.60      327.86     43.10 o
 -23   3   6        0.42        1.14      9.95 o
 -22   3   6       24.07       26.86      9.22 o
 -21   3   6       48.34       48.19     10.39 o
 -20   3   6      128.46      152.30     14.66 o
 -19   3   6       12.76        2.35     10.56 o
 -18   3   6        1.10        5.13      6.13 o
 -17   3   6       57.07       48.71      8.01 o
 -16   3   6      661.92      618.68     23.08 o
 -15   3   6     1105.05     1063.13     27.86 o
 -14   3   6      207.62      213.16     11.66 o
 -13   3   6        8.08       13.81      3.28 o
 -12   3   6       77.53       68.25      5.12 o
 -11   3   6      189.14      202.22      6.47 o
 -10   3   6      227.66      216.26      6.85 o
  -9   3   6      521.78      613.34     11.05 o
  -8   3   6       13.97       21.50      3.94 o
  -7   3   6     3025.76     2977.81     37.89 o
  -6   3   6     1609.57     1624.97     22.38 o
  -5   3   6       27.02       31.16      2.55 o
  -4   3   6      137.01      160.99      4.86 o
  -3   3   6        0.65        2.16      1.87 o
  -2   3   6      301.12      317.29      7.84 o
  -1   3   6      551.41      618.37     13.52 o
   0   3   6     1222.31     1313.53     20.09 o
   1   3   6      292.53      303.49      7.44 o
   2   3   6      528.00      457.01      9.23 o
   3   3   6      388.68      403.56      8.35 o
   4   3   6      658.00      673.08     12.73 o
   5   3   6        5.38        6.96      2.85 o
   6   3   6       61.71       58.82      4.34 o
   7   3   6       14.73       12.60      4.03 o
   8   3   6      240.64      240.74     12.03 o
   9   3   6        5.59        2.71      3.91 o
  10   3   6      289.18      276.88     20.61 o
  11   3   6      281.46      269.33     12.28 o
  12   3   6        0.10        0.60      5.17 o
  13   3   6      251.58      248.95     13.69 o
  14   3   6       40.22       44.09      8.62 o
  15   3   6       57.28       48.32      7.76 o
  16   3   6      258.06      315.84     19.33 o
  17   3   6       35.13       27.19      7.92 o
  18   3   6       38.51       70.48     14.20 o
  19   3   6        9.58       10.45     11.48 o
  20   3   6       30.73       41.45     14.42 o
 -23   4   6       21.68       27.34     10.96 o
 -22   4   6       29.04       38.65     11.55 o
 -21   4   6        0.93        3.70      7.77 o
 -20   4   6        7.05        9.08      7.38 o
 -19   4   6       16.15        5.96      7.31 o
 -18   4   6       31.67       30.07      7.87 o
 -17   4   6       87.51       56.73      8.67 o
 -16   4   6        0.95        1.99      7.86 o
 -15   4   6      461.89      405.10     24.84 o
 -14   4   6       12.73       13.54      5.56 o
 -13   4   6       74.77       55.66      7.86 o
 -12   4   6      228.95      230.26      8.17 o
 -11   4   6       49.04       39.87      4.60 o
 -10   4   6       69.29       78.01      5.46 o
  -9   4   6       50.76       67.60      5.40 o
  -8   4   6       22.79       18.04      4.15 o
  -7   4   6       33.93       40.93      3.92 o
  -6   4   6      480.38      490.02     12.64 o
  -5   4   6      407.12      413.19     10.52 o
  -4   4   6     2092.11     2114.41     29.72 o
  -3   4   6       16.99       17.61      2.62 o
  -2   4   6       84.40       89.34      5.37 o
  -1   4   6      853.48      914.35     15.65 o
   0   4   6      194.88      172.44      6.27 o
   1   4   6      497.48      473.90     10.29 o
   2   4   6      187.22      197.04      6.79 o
   3   4   6      563.67      550.96     12.46 o
   4   4   6      566.06      635.10     16.08 o
   5   4   6      302.76      268.81     10.38 o
   6   4   6       86.92      102.26      7.15 o
   7   4   6       74.90       89.87      9.45 o
   8   4   6       28.23       38.09      6.43 o
   9   4   6       77.31      101.29      9.64 o
  10   4   6      263.79      279.87     13.26 o
  11   4   6      192.15      203.06     12.38 o
  12   4   6      230.20      247.57     14.84 o
  13   4   6       64.88       62.95      8.23 o
  14   4   6       58.43       51.84      7.69 o
  15   4   6       50.70       60.46      8.77 o
  16   4   6        7.79        8.63      7.27 o
  17   4   6       25.67       42.06     10.88 o
  18   4   6        6.41        3.05     10.82 o
  19   4   6        0.16       19.18     11.68 o
 -22   5   6        9.42        0.06      8.93 o
 -21   5   6      135.66      128.45     14.51 o
 -20   5   6        7.36       14.81      8.09 o
 -19   5   6       39.21       34.03      9.03 o
 -18   5   6       39.20       43.23     12.41 o
 -17   5   6      125.46      104.10     10.83 o
 -16   5   6       78.53       66.54      8.68 o
 -15   5   6      392.79      337.02     18.10 o
 -14   5   6      193.25      224.98     14.71 o
 -13   5   6      508.50      443.63     16.83 o
 -12   5   6      109.53      102.38      8.50 o
 -11   5   6       28.46       13.67      4.03 o
 -10   5   6        0.83        8.59      3.27 o
  -9   5   6       92.04       88.03      7.79 o
  -8   5   6      213.54      227.42      8.06 o
  -7   5   6      128.22      126.78      6.54 o
  -6   5   6      666.22      706.10     14.94 o
  -5   5   6      469.47      501.48     15.45 o
  -4   5   6       12.68        8.27      2.83 o
  -3   5   6       61.72       82.61      4.66 o
  -2   5   6     1129.56     1230.18     20.37 o
  -1   5   6     1078.83     1142.95     20.37 o
   0   5   6      286.44      276.61      8.32 o
   1   5   6      324.62      332.50      9.80 o
   2   5   6      520.61      496.97     14.54 o
   3   5   6        0.06       -0.85      2.98 o
   4   5   6      369.52      397.38     13.81 o
   5   5   6      150.15      133.62      8.97 o
   6   5   6        3.69       -0.79      3.44 o
   7   5   6       86.40       79.47      7.19 o
   8   5   6       12.94       15.68      4.65 o
   9   5   6        6.05        2.11      4.48 o
  10   5   6      175.64      172.09     10.96 o
  11   5   6       82.97       81.60      8.32 o
  12   5   6      148.35      137.14     11.91 o
  13   5   6       87.30       66.87      8.19 o
  14   5   6      113.78      104.59     10.01 o
  15   5   6       91.34       95.71     12.85 o
  16   5   6       25.93       27.38      9.01 o
  17   5   6       20.39       26.34     10.71 o
  18   5   6        0.93        4.93     10.95 o
  19   5   6       10.16        7.18     12.19 o
 -21   6   6      102.22      113.52     14.74 o
 -20   6   6        0.20       -5.98      9.02 o
 -19   6   6       27.83       40.58     14.94 o
 -18   6   6       14.14       18.22      7.94 o
 -17   6   6       27.63       28.52      7.85 o
 -16   6   6       49.25       47.29      9.29 o
 -15   6   6      187.73      166.20     12.67 o
 -14   6   6      363.29      309.35     14.95 o
 -13   6   6      414.44      374.72     23.98 o
 -12   6   6        5.09       -1.54      5.17 o
 -11   6   6      124.04       99.76     10.85 o
 -10   6   6        0.06       -2.00      4.18 o
  -9   6   6       32.54       28.45      4.80 o
  -8   6   6       18.37       16.37      3.78 o
  -7   6   6       49.03       55.26      4.90 o
  -6   6   6       96.70      103.50      6.70 o
  -5   6   6       15.59       19.57      3.62 o
  -4   6   6       98.64       97.95      5.71 o
  -3   6   6     1196.58     1228.31     20.50 o
  -2   6   6      595.93      665.33     14.58 o
  -1   6   6       11.90        6.64      3.16 o
   0   6   6      194.21      234.83     10.07 o
   1   6   6      388.69      407.43     16.13 o
   2   6   6      116.20      126.67      8.03 o
   3   6   6      538.42      581.96     16.27 o
   4   6   6      436.79      466.35     15.76 o
   5   6   6       51.68       35.99      5.62 o
   6   6   6       82.11       76.15     11.31 o
   7   6   6      192.80      183.72     11.15 o
   8   6   6       38.53       42.50      7.57 o
   9   6   6      298.70      260.54     13.58 o
  10   6   6        3.86        1.74      4.71 o
  11   6   6        2.10        2.00      5.21 o
  12   6   6        2.74       -1.82      4.78 o
  13   6   6        2.24        0.57      5.35 o
  14   6   6       94.60       75.16      9.56 o
  15   6   6       24.76       13.62      7.87 o
  16   6   6      115.12      131.99     15.58 o
  17   6   6        3.34        4.32     10.59 o
  18   6   6       32.10       31.03     17.37 o
 -20   7   6        0.27       -7.65      8.89 o
 -19   7   6       89.92       90.26     19.31 o
 -18   7   6        0.56        6.00      8.65 o
 -17   7   6      105.76       95.12     11.96 o
 -16   7   6        0.18       -1.62      7.18 o
 -15   7   6       59.78       82.92     13.77 o
 -14   7   6        5.03       11.42      6.40 o
 -13   7   6        2.55       -5.88      5.88 o
 -12   7   6       47.85       41.25      7.61 o
 -11   7   6      211.66      213.08     18.23 o
 -10   7   6        9.81        5.49      5.51 o
  -9   7   6      970.31      925.51     25.78 o
  -8   7   6       22.04       37.77      5.82 o
  -7   7   6       22.37       22.74      5.46 o
  -6   7   6       81.63       83.30      5.84 o
  -5   7   6       11.61       14.72      4.00 o
  -4   7   6       93.27       88.10      6.57 o
  -3   7   6       13.08       15.38      4.13 o
  -2   7   6      165.92      174.03      8.89 o
  -1   7   6      244.46      240.32     10.65 o
   0   7   6      177.48      155.85      9.60 o
   1   7   6       17.98        9.92      4.20 o
   2   7   6      409.26      412.72     14.48 o
   3   7   6        1.45       -0.25      4.11 o
   4   7   6       83.31       90.58      8.23 o
   5   7   6       92.52       96.92      9.46 o
   6   7   6      436.22      431.85     22.05 o
   7   7   6     1015.91     1015.49     27.02 o
   8   7   6       53.55       74.69      8.11 o
   9   7   6      220.48      191.54     16.55 o
  10   7   6      109.14      103.50     10.35 o
  11   7   6      220.11      231.78     14.19 o
  12   7   6        0.01        9.84      5.81 o
  13   7   6       62.69       77.09     11.29 o
  14   7   6      284.14      291.51     29.45 o
  15   7   6      136.29      173.19     19.97 o
  16   7   6        0.51        7.88     10.71 o
  17   7   6       28.28       77.34     33.29 o
 -19   8   6       36.52       24.21     10.75 o
 -18   8   6       66.13       68.94     13.57 o
 -17   8   6        1.55       -2.83      8.33 o
 -16   8   6        1.50        9.67      7.69 o
 -15   8   6        0.04       -1.67      7.51 o
 -14   8   6       71.23       61.59     10.03 o
 -13   8   6        0.23        0.73      7.23 o
 -12   8   6      234.20      231.91     14.75 o
 -11   8   6        2.54       -1.23      6.01 o
 -10   8   6        8.50        2.65      6.38 o
  -9   8   6        3.40       -0.03      5.84 o
  -8   8   6       11.84       21.23      6.92 o
  -7   8   6      778.87      756.92     32.83 o
  -6   8   6      560.17      525.89     21.40 o
  -5   8   6      195.20      178.59     10.61 o
  -4   8   6       41.16       33.73      5.58 o
  -3   8   6      405.35      350.13     13.55 o
  -2   8   6       59.01       52.22      7.22 o
  -1   8   6       22.40       26.32      5.63 o
   0   8   6        0.01        4.64      4.37 o
   1   8   6      527.06      475.11     17.28 o
   2   8   6        3.56       -3.95      3.95 o
   3   8   6       73.73       64.40     10.70 o
   4   8   6        0.46        0.97      4.57 o
   5   8   6      136.91      140.74     10.45 o
   6   8   6      312.89      307.13     15.20 o
   7   8   6      174.83      177.55     11.92 o
   8   8   6       55.22       36.66      6.89 o
   9   8   6       65.53       71.28      9.08 o
  10   8   6      232.06      254.10     15.12 o
  11   8   6        0.27       -4.78      4.78 o
  12   8   6       10.35       12.25      6.16 o
  13   8   6       36.52       44.48     10.90 o
  14   8   6        0.79       13.20     10.56 o
  15   8   6       74.43      101.21     19.48 o
  16   8   6       49.06      106.53     43.98 o
 -17   9   6        3.93        4.67      9.98 o
 -16   9   6        8.28       13.52      9.44 o
 -15   9   6       66.59       54.96     12.99 o
 -14   9   6       10.44       27.29      9.01 o
 -13   9   6       14.69       14.25      8.47 o
 -12   9   6        5.64       10.39      7.84 o
 -11   9   6      105.77       91.20     11.43 o
 -10   9   6       79.15       81.41     11.28 o
  -9   9   6       44.38       34.43      8.50 o
  -8   9   6        0.06        0.16      7.24 o
  -7   9   6        5.10       -2.71      6.03 o
  -6   9   6       47.08       50.10      9.03 o
  -5   9   6       10.13        6.51      7.50 o
  -4   9   6       50.58       54.40      8.02 o
  -3   9   6      120.06      105.79      9.93 o
  -2   9   6      750.66      780.92     21.68 o
  -1   9   6        2.36        6.46      5.42 o
   0   9   6       68.21       66.90      7.86 o
   1   9   6      133.76      130.50     10.36 o
   2   9   6        3.12        4.29      5.21 o
   3   9   6        0.15       -4.60      4.60 o
   4   9   6      233.89      246.59     15.25 o
   5   9   6      108.89      129.44     11.31 o
   6   9   6       58.57       55.84      8.53 o
   7   9   6       14.86       12.59      6.37 o
   8   9   6        9.33       20.95      6.72 o
   9   9   6        2.35       -1.52      5.73 o
  10   9   6       67.24       73.54     10.35 o
  11   9   6        2.47        6.16      7.69 o
  12   9   6       36.80       36.34     11.47 o
  13   9   6      259.71      288.95     28.30 o
  14   9   6        6.00        0.48     13.64 o
 -15  10   6       12.01       18.61     12.22 o
 -14  10   6       13.90        7.65     10.08 o
 -13  10   6        0.19        7.55      8.90 o
 -12  10   6       52.52       60.35     12.33 o
 -11  10   6       14.71        6.69      8.63 o
 -10  10   6       38.69       16.46     13.22 o
  -9  10   6       75.88       54.97     10.40 o
  -8  10   6      164.95      210.93     18.05 o
  -7  10   6       28.33       12.06      8.32 o
  -6  10   6       59.12       46.96     12.62 o
  -5  10   6       37.80       33.18      9.63 o
  -4  10   6        7.49        7.07      8.31 o
  -3  10   6        0.05        8.91      8.57 o
  -2  10   6        0.00        0.24      7.81 o
  -1  10   6        5.36        3.76      7.69 o
   0  10   6       85.23       89.69     12.33 o
   1  10   6       12.09        1.70      7.36 o
   2  10   6        4.52        9.73      7.49 o
   3  10   6        0.00        5.00      7.28 o
   4  10   6       48.30       27.67      9.73 o
   5  10   6       12.54       13.07      7.19 o
   6  10   6       13.52        2.27      6.95 o
   7  10   6        0.62        0.30      6.88 o
   8  10   6        2.37       12.76      8.27 o
   9  10   6        1.70       -8.26      8.26 o
  10  10   6        4.90       17.00      9.61 o
  11  10   6       22.41       14.71     11.99 o
  12  10   6       66.03       90.10     22.92 o
 -13  11   6        3.90        6.48     10.38 o
 -12  11   6       22.19       35.62     11.32 o
 -11  11   6      116.84      129.04     16.27 o
 -10  11   6        0.76        2.08      8.94 o
  -9  11   6       80.69       73.41     12.44 o
  -8  11   6       22.53       23.17      9.64 o
  -7  11   6        7.09       12.11      9.00 o
  -6  11   6       55.22       41.42     11.65 o
  -5  11   6        3.47       -8.48      8.48 o
  -4  11   6       95.90      102.23     19.43 o
  -3  11   6       40.30       46.24     10.61 o
  -2  11   6        0.22        4.30      8.21 o
  -1  11   6       85.23       94.02     20.84 o
   0  11   6       40.20       21.39     15.30 o
   1  11   6       22.52        9.89     10.24 o
   2  11   6        9.77       19.26     13.43 o
   3  11   6       21.55       29.79     11.29 o
   4  11   6        5.13        9.14     10.09 o
   5  11   6        4.67       -0.08      8.51 o
   6  11   6        1.70        4.03      8.60 o
   7  11   6       16.42       16.00     10.49 o
   8  11   6       85.54      128.28     21.09 o
   9  11   6       12.74        4.02     12.69 o
  10  11   6        2.83        4.63     20.83 o
  -9  12   6       10.72        0.50      9.48 o
  -8  12   6        9.72        1.18      9.83 o
  -7  12   6        1.95        8.96     10.28 o
  -6  12   6       10.51        1.27     11.33 o
  -5  12   6       50.94       42.39     12.72 o
  -4  12   6        0.01        9.54     10.02 o
  -3  12   6        3.08       -0.72      8.91 o
  -2  12   6        0.27        5.86      9.29 o
  -1  12   6       44.99       42.15     17.73 o
   0  12   6       33.31       28.20     12.30 o
   1  12   6        0.55       18.11     12.36 o
   2  12   6        1.62        0.76     10.46 o
   3  12   6        0.23       13.71     11.48 o
   4  12   6        0.03       -6.45      9.67 o
   5  12   6        0.28       -2.04     10.02 o
   6  12   6       65.33       54.65     26.30 o
 -24   1   7       27.35       36.85     10.93 o
 -23   1   7       36.26       46.48     13.47 o
 -22   1   7       49.23       44.97     10.35 o
 -21   1   7      362.66      367.67     22.22 o
 -20   1   7      145.25      135.44     13.04 o
 -19   1   7      121.78      119.48     11.59 o
 -18   1   7      566.32      565.10     21.82 o
 -17   1   7       41.18       37.68      7.28 o
 -16   1   7      979.58     1022.28     29.18 o
 -15   1   7       95.70       85.43      8.99 o
 -14   1   7      902.90      937.08     28.62 o
 -13   1   7      196.70      202.05      9.26 o
 -12   1   7      497.15      504.25     12.34 o
 -11   1   7       88.80       87.63      6.45 o
 -10   1   7      591.69      592.14     14.53 o
  -9   1   7      341.31      368.82      8.60 o
  -8   1   7      147.91      172.49      5.75 o
  -7   1   7        6.95       22.56      3.85 o
  -6   1   7    10677.39    10780.31    130.34 o
  -5   1   7     2818.70     3096.18     38.80 o
  -4   1   7     2939.08     3315.33     41.54 o
  -3   1   7      308.76      279.51      8.64 o
  -2   1   7     1465.30     1690.22     20.32 o
  -1   1   7      422.55      449.28     10.57 o
   0   1   7       99.22      100.48      5.64 o
   1   1   7       27.10       24.72      2.98 o
   2   1   7     4202.06     4261.13     47.68 o
   3   1   7       27.41       24.00      2.61 o
   4   1   7      269.58      238.77      6.53 o
   5   1   7      373.56      412.25      9.13 o
   6   1   7     2077.25     2084.88     32.94 o
   7   1   7      142.44      144.28      6.64 o
   8   1   7      658.98      647.89     16.32 o
   9   1   7      149.95      184.34     11.61 o
  10   1   7     2285.35     2157.15     42.11 o
  11   1   7       16.13       10.29      4.73 o
  12   1   7       29.02       20.57      4.97 o
  13   1   7       49.69       41.77      7.63 o
  14   1   7       65.48       62.68      7.79 o
  15   1   7      114.57      125.06     11.33 o
  16   1   7       95.54       94.65     11.44 o
  17   1   7        3.19        8.91      7.38 o
  18   1   7        7.08       19.71      9.50 o
  19   1   7       71.02       78.29     16.10 o
  20   1   7        1.45       -2.11     10.64 o
 -24   2   7       34.80       13.89     42.23 o
 -23   2   7      247.51      301.88     20.09 o
 -22   2   7       24.28        5.00      8.73 o
 -21   2   7        1.27        4.60      7.43 o
 -20   2   7      264.89      234.19     28.00 o
 -19   2   7       64.67       60.81      9.84 o
 -18   2   7      104.12      100.70     22.09 o
 -17   2   7        2.28        2.08      6.79 o
 -16   2   7      175.83      194.41     12.79 o
 -15   2   7       40.89       25.66      5.94 o
 -14   2   7        2.08        4.20      3.64 o
 -13   2   7      276.42      276.87     12.47 o
 -12   2   7      490.28      522.23     12.63 o
 -11   2   7      110.02      137.36      5.96 o
 -10   2   7       82.86       93.57      4.51 o
  -9   2   7      164.85      235.38      7.47 o
  -8   2   7      208.83      206.35     10.60 o
  -7   2   7       60.74       47.24      3.44 o
  -6   2   7       23.39       40.80      3.47 o
  -5   2   7      479.72      525.12     10.01 o
  -4   2   7     4771.63     4904.69     59.91 o
  -3   2   7      756.17      824.42     16.91 o
  -2   2   7     2982.31     3071.24     41.83 o
  -1   2   7      166.98      193.77     11.80 o
   0   2   7      231.79      231.86      6.84 o
   1   2   7      932.87     1030.91     14.70 o
   2   2   7      176.19      193.47      7.05 o
   3   2   7     1195.97     1244.97     18.46 o
   4   2   7       58.29       54.78      3.76 o
   5   2   7      107.06      116.97      5.90 o
   6   2   7       67.95       73.59      5.65 o
   7   2   7      193.37      203.32      8.92 o
   8   2   7       17.36       27.28      4.88 o
   9   2   7      244.13      232.48     14.19 o
  10   2   7      589.07      580.08     16.23 o
  11   2   7      109.51      148.40      9.60 o
  12   2   7       14.14       14.68      4.97 o
  13   2   7      122.94      135.37     10.45 o
  14   2   7       20.82       17.60      5.54 o
  15   2   7       22.98        8.03      5.57 o
  16   2   7       79.17       68.48      8.94 o
  17   2   7       11.05        7.18      9.90 o
  18   2   7      127.09      158.95     18.84 o
  19   2   7       12.51       26.67     12.61 o
  20   2   7       16.74       31.36     16.66 o
 -23   3   7        0.02        5.02      9.10 o
 -22   3   7        0.65       10.01     11.68 o
 -21   3   7       31.01       33.22      9.11 o
 -20   3   7        1.21       -6.85      6.85 o
 -19   3   7        9.01        2.49      9.11 o
 -18   3   7      401.71      439.66     18.96 o
 -17   3   7        5.39        7.78      7.18 o
 -16   3   7      646.13      659.78     23.16 o
 -15   3   7      148.67       97.77     12.23 o
 -14   3   7        0.67        1.91      5.45 o
 -13   3   7      134.71      123.39      7.42 o
 -12   3   7        7.34       -0.75      3.64 o
 -11   3   7      117.31      136.13      6.15 o
 -10   3   7      547.78      564.98     14.90 o
  -9   3   7        0.24       -1.02      3.64 o
  -8   3   7      714.30      710.57     12.69 o
  -7   3   7      136.86      175.74      6.87 o
  -6   3   7      671.46      683.48     10.95 o
  -5   3   7        7.91        3.38      1.77 o
  -4   3   7      563.00      568.18     11.54 o
  -3   3   7     1267.78     1320.69     20.35 o
  -2   3   7     1072.63     1102.70     18.00 o
  -1   3   7      231.29      225.74      6.62 o
   0   3   7      594.48      633.64     11.34 o
   1   3   7     4532.12     4706.96     57.58 o
   2   3   7      764.21      797.73     13.42 o
   3   3   7        0.04        0.47      2.09 o
   4   3   7      235.58      264.06     10.26 o
   5   3   7      467.55      500.54     13.03 o
   6   3   7      169.78      163.40      9.59 o
   7   3   7      281.04      299.45     11.32 o
   8   3   7       13.18       12.87      4.15 o
   9   3   7       67.44       62.07      6.08 o
  10   3   7      260.87      290.94     16.86 o
  11   3   7       13.00        9.65      5.54 o
  12   3   7       45.39       38.34      6.99 o
  13   3   7       75.91       83.27     15.45 o
  14   3   7       32.23       25.88      7.37 o
  15   3   7       50.34       38.71      7.48 o
  16   3   7       25.13        7.29      6.22 o
  17   3   7        8.90        3.85      7.59 o
  18   3   7       34.77       50.53     13.12 o
  19   3   7       54.68       63.48     15.40 o
 -23   4   7       46.16       43.16     19.53 o
 -22   4   7       41.20       51.03     13.53 o
 -21   4   7       11.73        5.04      7.96 o
 -20   4   7        0.50        2.36      7.16 o
 -19   4   7       35.95       64.14     11.96 o
 -18   4   7       18.84       18.20      7.01 o
 -17   4   7       18.93       19.60      8.01 o
 -16   4   7      441.84      456.93     18.69 o
 -15   4   7        2.69        3.01      5.73 o
 -14   4   7      939.97      921.06     24.82 o
 -13   4   7      788.42      816.22     21.79 o
 -12   4   7      387.15      407.91     12.73 o
 -11   4   7      675.23      667.58     16.51 o
 -10   4   7       22.66       31.49      3.31 o
  -9   4   7      108.29       95.15      5.77 o
  -8   4   7      234.96      270.57      7.42 o
  -7   4   7       28.77       29.51      4.51 o
  -6   4   7       38.33       37.48      3.57 o
  -5   4   7      103.22      102.32      5.84 o
  -4   4   7      466.22      467.02      9.82 o
  -3   4   7        0.25        2.08      2.95 o
  -2   4   7      326.00      334.24      9.49 o
  -1   4   7       68.30       69.26      4.42 o
   0   4   7      395.01      431.00      9.69 o
   1   4   7      275.98      311.01      8.50 o
   2   4   7     3158.29     3197.94     46.30 o
   3   4   7        0.01        0.66      2.81 o
   4   4   7       60.32       53.28      5.27 o
   5   4   7      108.73      101.22      7.18 o
   6   4   7        3.33        4.23      3.72 o
   7   4   7      325.84      294.31     12.60 o
   8   4   7       27.68       14.66      6.50 o
   9   4   7     1088.24     1083.96     53.21 o
  10   4   7       12.15        3.85      4.45 o
  11   4   7        7.51        9.35      4.85 o
  12   4   7      266.70      316.73     18.20 o
  13   4   7       52.97       49.11      8.97 o
  14   4   7      239.32      218.96     15.36 o
  15   4   7        6.71       14.67      6.26 o
  16   4   7       33.19       28.08      7.74 o
  17   4   7      196.21      222.20     20.56 o
  18   4   7        7.32       -2.83      9.15 o
  19   4   7        7.06       26.15     11.91 o
 -22   5   7       73.27       73.51     12.64 o
 -21   5   7       24.10       31.65     10.17 o
 -20   5   7       27.06       17.97     10.10 o
 -19   5   7       46.18       65.94     10.33 o
 -18   5   7       32.52       37.42      8.26 o
 -17   5   7       18.44       17.21      7.16 o
 -16   5   7      327.36      323.12     16.24 o
 -15   5   7        0.00       -3.76      5.99 o
 -14   5   7      238.08      260.97     13.26 o
 -13   5   7      340.24      352.80     14.79 o
 -12   5   7      182.98      157.45     10.15 o
 -11   5   7      253.97      248.51     12.42 o
 -10   5   7       86.73       83.62      7.02 o
  -9   5   7       86.98       69.17      6.01 o
  -8   5   7      745.79      765.93     14.76 o
  -7   5   7        4.71        8.25      2.76 o
  -6   5   7       13.42       12.13      3.80 o
  -5   5   7      325.23      326.89      9.59 o
  -4   5   7        4.25        2.38      2.98 o
  -3   5   7       17.18       16.62      3.21 o
  -2   5   7      486.63      507.90     12.11 o
  -1   5   7     1465.37     1463.06     24.64 o
   0   5   7        2.82        4.86      2.66 o
   1   5   7       60.65       64.87      4.91 o
   2   5   7      178.61      193.93      9.66 o
   3   5   7      306.16      309.09     12.17 o
   4   5   7       97.48       92.76      7.36 o
   5   5   7      249.88      251.40     11.64 o
   6   5   7      517.97      516.29     17.01 o
   7   5   7       13.20        4.69      4.09 o
   8   5   7       34.89       25.44      8.57 o
   9   5   7        2.36        1.05      4.23 o
  10   5   7       15.94        8.18      4.73 o
  11   5   7        5.79        8.03      4.60 o
  12   5   7       43.56       33.73      6.82 o
  13   5   7        4.51        7.39      5.34 o
  14   5   7       13.53       12.38      5.80 o
  15   5   7        3.88        6.01      6.38 o
  16   5   7      102.53      110.21     13.99 o
  17   5   7      257.80      334.06     31.74 o
  18   5   7        2.82       16.42     13.88 o
 -21   6   7       23.50       23.88     10.23 o
 -20   6   7       58.36       47.94     11.59 o
 -19   6   7        3.76       18.60      8.27 o
 -18   6   7        0.33        0.10      6.89 o
 -17   6   7      210.86      181.61     14.54 o
 -16   6   7      167.57      150.48     17.88 o
 -15   6   7       67.75       68.49      8.95 o
 -14   6   7        5.03        4.60      5.45 o
 -13   6   7      179.95      147.92     10.57 o
 -12   6   7       85.06       69.56      8.01 o
 -11   6   7        9.98       17.13      5.73 o
 -10   6   7        7.27       11.04      7.39 o
  -9   6   7     2374.09     2328.51     40.56 o
  -8   6   7      227.06      218.85      9.22 o
  -7   6   7        5.89        6.18      3.61 o
  -6   6   7       42.59       47.56      5.70 o
  -5   6   7      227.95      234.46      8.43 o
  -4   6   7        9.20        6.67      2.90 o
  -3   6   7        4.38       -0.06      2.78 o
  -2   6   7      131.12      122.01      6.68 o
  -1   6   7        2.52        8.64      3.61 o
   0   6   7      161.36      169.94     11.07 o
   1   6   7       47.21       42.20      5.62 o
   2   6   7       33.60       24.71      5.82 o
   3   6   7      150.99      180.68     10.24 o
   4   6   7      412.31      392.01     16.96 o
   5   6   7       27.29       18.84      4.99 o
   6   6   7        5.19        6.60      4.70 o
   7   6   7      188.65      174.97     11.01 o
   8   6   7       73.65       72.96      7.77 o
   9   6   7      311.44      268.47     14.16 o
  10   6   7       24.35       16.01      5.48 o
  11   6   7       23.39       27.11      6.42 o
  12   6   7        0.03        3.40      5.34 o
  13   6   7       37.96       40.50      8.09 o
  14   6   7       97.17       97.58     12.54 o
  15   6   7        0.03        0.34      7.77 o
  16   6   7      115.97      136.73     19.45 o
  17   6   7        0.41       11.57     16.69 o
 -20   7   7      216.44      235.90     20.20 o
 -19   7   7        0.64        0.30     11.02 o
 -18   7   7       53.68       54.57      9.85 o
 -17   7   7       15.28       -0.40      7.11 o
 -16   7   7       62.87       68.78     13.35 o
 -15   7   7      136.23      128.76     11.85 o
 -14   7   7       57.90       37.11      8.44 o
 -13   7   7       14.89        6.63      6.23 o
 -12   7   7       13.04       16.26      7.43 o
 -11   7   7       27.20       17.14      6.67 o
 -10   7   7      106.89      101.93      9.70 o
  -9   7   7      217.60      228.31     14.40 o
  -8   7   7       61.48       38.44      7.82 o
  -7   7   7       34.38       18.70      5.70 o
  -6   7   7        2.76        2.29      5.20 o
  -5   7   7      862.41      824.40     18.11 o
  -4   7   7       10.44        2.53      3.56 o
  -3   7   7       92.54       78.96      8.00 o
  -2   7   7      244.79      241.97     10.83 o
  -1   7   7       11.58        6.96      3.98 o
   0   7   7       18.17       19.32      4.72 o
   1   7   7      606.28      620.45     18.59 o
   2   7   7      506.04      512.37     17.37 o
   3   7   7      378.39      374.08     16.22 o
   4   7   7       60.20       54.84      6.99 o
   5   7   7      232.07      216.26     12.27 o
   6   7   7        2.22        0.69      4.43 o
   7   7   7       60.09       64.96      7.69 o
   8   7   7        3.13        0.87      4.59 o
   9   7   7       73.29       78.79      8.69 o
  10   7   7       47.93       41.24      8.05 o
  11   7   7       35.45       42.42      9.06 o
  12   7   7       12.83       13.87      7.75 o
  13   7   7        7.91        9.52      6.67 o
  14   7   7       34.01       38.91     11.24 o
  15   7   7       15.13       26.06     10.91 o
  16   7   7        3.44       25.62     15.41 o
 -19   8   7       24.09       13.82     10.23 o
 -18   8   7       54.48       48.30     12.27 o
 -17   8   7        0.08        2.01      8.03 o
 -16   8   7       67.00       68.40     11.06 o
 -15   8   7      130.58      100.69     12.24 o
 -14   8   7       16.20        0.14      7.99 o
 -13   8   7       19.02       12.58      7.51 o
 -12   8   7       17.16       25.42      8.16 o
 -11   8   7      164.82      146.43     18.09 o
 -10   8   7       24.85       14.44      7.27 o
  -9   8   7       99.25       91.25      9.82 o
  -8   8   7       22.29       16.43      6.27 o
  -7   8   7        3.74        9.04      6.04 o
  -6   8   7        1.86        6.92      5.78 o
  -5   8   7      159.16      159.63     13.20 o
  -4   8   7       53.06       54.63      8.48 o
  -3   8   7        0.01       -1.19      4.78 o
  -2   8   7       34.48       32.29      8.06 o
  -1   8   7       39.43       44.14      6.83 o
   0   8   7       91.85      104.14     10.41 o
   1   8   7       92.66       99.54      9.12 o
   2   8   7       64.13       67.82      7.73 o
   3   8   7       47.80       29.13      6.87 o
   4   8   7       89.21       84.15      8.39 o
   5   8   7      245.59      229.95     13.11 o
   6   8   7      335.90      367.65     17.97 o
   7   8   7       31.78       36.17      7.51 o
   8   8   7       53.59       43.38      8.13 o
   9   8   7        4.55       11.20      6.80 o
  10   8   7       12.24        7.57      6.64 o
  11   8   7       11.43       12.95      6.52 o
  12   8   7       82.23       81.70     12.71 o
  13   8   7       26.97       46.31     12.45 o
  14   8   7        1.43        5.48      9.81 o
  15   8   7       18.55       76.85     27.78 o
 -17   9   7      111.48      126.62     16.29 o
 -16   9   7       33.85       40.54     10.41 o
 -15   9   7        1.51        5.73      8.52 o
 -14   9   7      142.86      132.25     14.36 o
 -13   9   7       15.45        8.62      9.52 o
 -12   9   7        5.50        6.13      7.35 o
 -11   9   7      263.47      245.67     28.19 o
 -10   9   7      163.40      158.39     13.96 o
  -9   9   7        0.19       -3.96      7.19 o
  -8   9   7       34.40       24.74      8.12 o
  -7   9   7       25.47       28.07      7.48 o
  -6   9   7      307.31      310.65     18.18 o
  -5   9   7       81.93       90.02     12.09 o
  -4   9   7       14.29       15.00      7.71 o
  -3   9   7        7.11        7.32      7.55 o
  -2   9   7      215.41      238.39     15.90 o
  -1   9   7       35.92       25.47      7.70 o
   0   9   7       64.87       64.29      9.33 o
   1   9   7       19.35        8.48      6.34 o
   2   9   7       23.07       18.61      7.10 o
   3   9   7       58.66       51.49      8.81 o
   4   9   7       57.67       72.96     10.23 o
   5   9   7      215.24      231.12     16.31 o
   6   9   7        0.36        2.27      6.22 o
   7   9   7        0.01        7.41      6.98 o
   8   9   7       14.88        7.14      7.14 o
   9   9   7       93.69       87.44     11.44 o
  10   9   7        7.17       20.25      9.10 o
  11   9   7        6.41        4.98      8.52 o
  12   9   7       58.16       81.07     14.16 o
  13   9   7       11.00       -1.62     13.09 o
 -15  10   7        0.02        5.56      9.97 o
 -14  10   7       13.13       14.39      9.83 o
 -13  10   7       12.34       12.06     10.04 o
 -12  10   7        0.00        1.19      8.93 o
 -11  10   7        4.27        3.32      7.74 o
 -10  10   7        1.75        6.63      8.04 o
  -9  10   7       31.27       25.11      8.92 o
  -8  10   7        0.08       -4.38      8.70 o
  -7  10   7        1.35        2.79      7.05 o
  -6  10   7      112.98      121.94     19.92 o
  -5  10   7       36.63       20.49      8.95 o
  -4  10   7       28.92       16.72     12.25 o
  -3  10   7       26.85       24.71     10.20 o
  -2  10   7      506.01      498.29     25.93 o
  -1  10   7       51.35       68.00     13.88 o
   0  10   7       47.98       51.42     11.62 o
   1  10   7       28.70       32.47     10.12 o
   2  10   7      117.53      117.88     19.33 o
   3  10   7       85.34      120.84     17.58 o
   4  10   7       74.65       92.01     14.87 o
   5  10   7        0.07        8.06      8.95 o
   6  10   7        0.06       10.81      9.37 o
   7  10   7       13.63       18.88     10.49 o
   8  10   7        1.31        5.16      9.03 o
   9  10   7        1.29       -3.71      8.86 o
  10  10   7        0.84       17.32     12.38 o
  11  10   7       16.09       18.92     11.55 o
 -12  11   7       45.45       35.56     11.82 o
 -11  11   7        6.31       14.35     10.04 o
 -10  11   7       15.39       34.53     11.59 o
  -9  11   7       14.09        8.67      9.20 o
  -8  11   7       17.61       28.62     10.10 o
  -7  11   7       70.99       71.42     12.40 o
  -6  11   7       30.77       57.96     16.38 o
  -5  11   7       41.45       30.40     10.82 o
  -4  11   7       13.32       10.01     10.53 o
  -3  11   7       14.03        9.75      9.41 o
  -2  11   7        8.01       14.46      8.80 o
  -1  11   7        7.98        8.80      9.49 o
   0  11   7       33.61       30.17     10.85 o
   1  11   7        3.65       18.37     17.51 o
   2  11   7        5.44        9.90     10.24 o
   3  11   7       45.79       41.77     15.64 o
   4  11   7        0.07       -7.09      8.93 o
   5  11   7       32.89       54.00     13.47 o
   6  11   7       60.01       89.62     27.60 o
   7  11   7       10.76       23.70     12.22 o
   8  11   7        0.19       14.25     10.89 o
   9  11   7       18.63       24.11     20.20 o
  -9  12   7       28.19       20.64     14.43 o
  -8  12   7        8.44       27.45     10.79 o
  -7  12   7       18.30        9.65      9.55 o
  -6  12   7        5.44       10.01      9.95 o
  -5  12   7        0.01       -4.10      8.98 o
  -4  12   7      175.43      199.51     19.52 o
  -3  12   7       40.44       33.24     11.32 o
  -2  12   7        6.15       13.53     11.01 o
  -1  12   7        0.67       -8.89      9.28 o
   0  12   7        1.13        8.72     10.15 o
   1  12   7        0.68       -2.52      9.95 o
   2  12   7       34.51       56.36     13.92 o
   3  12   7       88.10       79.99     16.26 o
   4  12   7      103.29      137.08     20.38 o
   5  12   7        0.11        4.03     10.49 o
 -24   0   8       67.96       93.21     50.23 o
 -23   0   8      195.47      208.80     29.20 o
 -22   0   8        8.81        8.99     21.45 o
 -21   0   8       56.24       78.22     24.12 o
 -20   0   8      148.12      170.46     21.41 o
 -19   0   8     1330.96     1469.88     71.62 o
 -18   0   8       37.72       55.08     11.83 o
 -17   0   8      680.12      725.14     50.51 o
 -16   0   8     1021.69      962.76     39.42 o
 -15   0   8      136.75      123.26     14.92 o
 -14   0   8        0.92       -4.55      4.55 o
 -13   0   8      288.01      266.32     11.11 o
 -12   0   8      214.22      196.18     18.10 o
 -11   0   8      615.86      669.63     18.67 o
 -10   0   8       72.15       68.25     11.04 o
  -9   0   8     1785.47     1714.10     35.60 o
  -8   0   8       64.90       61.14     13.21 o
  -7   0   8     1095.51     1130.42     40.20 o
  -6   0   8      182.35      189.87     17.93 o
  -5   0   8     1485.31     1792.16     39.98 o
  -4   0   8     4240.65     4370.97     75.75 o
  -3   0   8     5032.87     5168.63     93.67 o
  -2   0   8      117.94       73.78      3.82 o
  -1   0   8     1310.62     1389.81     29.82 o
   0   0   8      799.94      862.95     25.59 o
   1   0   8     2250.42     2186.65     41.06 o
   2   0   8     3797.88     3909.76     64.62 o
   3   0   8     2188.23     2180.71     39.10 o
   4   0   8      647.50      614.85     15.56 o
   5   0   8      345.40      393.56     15.14 o
   6   0   8       67.58       58.42      7.20 o
   7   0   8        7.99        8.04      6.45 o
   8   0   8      144.22      150.09     15.49 o
   9   0   8      121.71      100.48     11.39 o
  10   0   8     1926.48     1935.15     90.93 o
  11   0   8       80.32      124.99     13.90 o
  12   0   8       80.99       82.93     12.25 o
  13   0   8        9.62        9.22      7.70 o
  14   0   8       23.45       31.76     11.83 o
  15   0   8      318.52      337.78     24.32 o
  16   0   8       49.76       25.64      9.90 o
  17   0   8      225.16      222.34     29.56 o
  18   0   8      284.21      352.59     37.80 o
  19   0   8      574.69      858.54     82.89 o
 -24   1   8       31.19       15.31     32.68 o
 -23   1   8       85.15       77.75     15.05 o
 -22   1   8       57.77       57.41     10.45 o
 -21   1   8        3.39        6.75      6.83 o
 -20   1   8       53.76       57.81     11.50 o
 -19   1   8      124.54      107.58     20.05 o
 -18   1   8       42.67       35.90      8.38 o
 -17   1   8       45.32       26.28      6.71 o
 -16   1   8       48.38       34.04      6.72 o
 -15   1   8       11.36       17.90      5.00 o
 -14   1   8       46.11       42.90      4.34 o
 -13   1   8       34.94       34.51      5.25 o
 -12   1   8      181.54      180.37      7.94 o
 -11   1   8      579.37      541.12     11.50 o
 -10   1   8      651.78      596.35     12.47 o
  -9   1   8      123.31      118.48      5.12 o
  -8   1   8     2107.41     2040.63     27.94 o
  -7   1   8      490.76      406.89      8.96 o
  -6   1   8     6549.84     6616.58     78.16 o
  -5   1   8      569.73      539.80      9.22 o
  -4   1   8       14.45       12.75      3.62 o
  -3   1   8      550.61      625.62     11.36 o
  -2   1   8      356.02      392.56      7.35 o
  -1   1   8     1553.02     1557.72     21.61 o
   0   1   8     2519.98     2531.08     35.21 o
   1   1   8     1162.38     1160.62     17.44 o
   2   1   8      652.47      655.56     11.10 o
   3   1   8      390.47      422.99      9.42 o
   4   1   8      170.63      191.63      6.43 o
   5   1   8       36.89       28.32      4.06 o
   6   1   8        1.69        4.15      3.15 o
   7   1   8       34.60       42.25      4.44 o
   8   1   8      496.78      467.42     11.79 o
   9   1   8       36.26       33.90      4.70 o
  10   1   8        3.56        3.23      4.06 o
  11   1   8       23.81       22.36      5.10 o
  12   1   8       22.70       20.65      5.60 o
  13   1   8      106.28       74.07      8.17 o
  14   1   8      150.81      153.25     11.51 o
  15   1   8       58.59       41.18      7.42 o
  16   1   8       70.09       91.27     10.06 o
  17   1   8       31.94       25.71     10.03 o
  18   1   8      187.14      301.24     25.01 o
  19   1   8        0.22       18.58     15.22 o
 -23   2   8       78.48       48.53     17.88 o
 -22   2   8        3.54       -1.37      7.58 o
 -21   2   8       36.53       18.64      8.60 o
 -20   2   8       13.77       10.28      7.29 o
 -19   2   8       10.24       12.62      6.60 o
 -18   2   8       78.85       77.40      9.63 o
 -17   2   8      367.38      412.29     22.04 o
 -16   2   8       40.06       25.80      8.39 o
 -15   2   8      762.84      758.57     22.22 o
 -14   2   8     1883.09     1836.62     34.81 o
 -13   2   8      529.45      480.68     11.56 o
 -12   2   8      342.95      369.94      9.95 o
 -11   2   8      591.45      602.21     12.34 o
 -10   2   8      176.18      180.82      6.38 o
  -9   2   8        5.30        5.36      3.01 o
  -8   2   8      225.73      213.80      5.84 o
  -7   2   8     2469.40     2398.56     33.78 o
  -6   2   8      206.30      195.65      6.43 o
  -5   2   8     1671.01     1643.52     24.39 o
  -4   2   8     1784.26     1772.38     25.91 o
  -3   2   8     1932.35     2034.54     25.63 o
  -2   2   8       32.15       35.45      3.24 o
  -1   2   8     1341.04     1444.75     21.83 o
   0   2   8      365.21      349.99      7.95 o
   1   2   8      968.22     1012.07     15.73 o
   2   2   8       57.97       64.83      3.88 o
   3   2   8      881.53      862.67     13.96 o
   4   2   8      111.89      120.45      5.37 o
   5   2   8      103.72      111.83      8.47 o
   6   2   8      425.47      434.49     12.14 o
   7   2   8      263.31      268.40     14.22 o
   8   2   8      135.39      119.88      7.26 o
   9   2   8        1.46        1.43      3.58 o
  10   2   8       75.40       74.75      7.05 o
  11   2   8        4.76        2.14      3.80 o
  12   2   8      499.86      492.75     18.76 o
  13   2   8       56.62       88.06      8.77 o
  14   2   8      137.23      121.71     10.54 o
  15   2   8       20.93       19.39      6.72 o
  16   2   8        7.19        1.96      6.10 o
  17   2   8        1.17       12.62      9.65 o
  18   2   8       32.00       43.42     17.78 o
  19   2   8        2.15        4.65     14.12 o
 -23   3   8       17.52       21.17      9.15 o
 -22   3   8        2.18       -7.14      7.82 o
 -21   3   8      405.16      407.97     21.64 o
 -20   3   8       58.67       56.95     13.56 o
 -19   3   8       94.36       88.55     12.79 o
 -18   3   8        8.85       -5.57      5.57 o
 -17   3   8      197.75      209.11     12.78 o
 -16   3   8       21.09       13.06      6.07 o
 -15   3   8       11.46       12.74      5.52 o
 -14   3   8      210.46      224.44     15.32 o
 -13   3   8        1.34       -1.45      3.31 o
 -12   3   8     1385.13     1348.71     24.31 o
 -11   3   8      353.53      381.01      9.81 o
 -10   3   8      662.05      676.53     13.73 o
  -9   3   8      745.50      741.58     14.36 o
  -8   3   8      123.77      128.01      6.84 o
  -7   3   8     2712.12     2776.89     39.09 o
  -6   3   8       47.55       41.98      3.05 o
  -5   3   8      380.37      412.17      8.93 o
  -4   3   8      200.52      197.15      5.22 o
  -3   3   8       44.45       46.15      3.32 o
  -2   3   8      485.97      515.78     11.10 o
  -1   3   8      296.23      312.42      8.30 o
   0   3   8     1958.56     1956.22     30.38 o
   1   3   8        0.04        3.19      2.28 o
   2   3   8      173.19      178.57      6.33 o
   3   3   8      865.80      889.28     15.93 o
   4   3   8        8.66        3.03      3.01 o
   5   3   8        3.30        5.28      3.02 o
   6   3   8      274.56      306.27     12.89 o
   7   3   8       51.88       48.73      5.57 o
   8   3   8        6.76        6.33      3.97 o
   9   3   8        0.10        4.19      4.10 o
  10   3   8       40.94       38.40      5.76 o
  11   3   8      825.97      730.97     35.79 o
  12   3   8      105.60       75.62      8.78 o
  13   3   8       25.24       29.53      7.58 o
  14   3   8        0.13        5.56      6.03 o
  15   3   8        3.14        7.90      5.82 o
  16   3   8        2.05       -1.10      5.97 o
  17   3   8        2.76       12.19      9.90 o
  18   3   8        9.27       28.32     16.79 o
 -22   4   8       32.33       30.57     10.48 o
 -21   4   8      109.80       79.67     14.22 o
 -20   4   8      135.69      125.42     15.69 o
 -19   4   8       22.26       16.52      8.00 o
 -18   4   8        6.75        6.75      7.36 o
 -17   4   8       46.38       31.22      9.35 o
 -16   4   8      488.39      512.42     21.33 o
 -15   4   8       17.09       19.77      6.60 o
 -14   4   8      157.69      175.67     10.60 o
 -13   4   8      266.00      287.30     12.77 o
 -12   4   8      323.19      318.61     13.06 o
 -11   4   8      140.20      138.54      6.76 o
 -10   4   8      441.07      433.10     11.83 o
  -9   4   8       54.37       43.90      6.35 o
  -8   4   8     1661.33     1685.69     26.47 o
  -7   4   8      204.15      224.90      9.60 o
  -6   4   8      881.99      864.85     15.76 o
  -5   4   8      708.41      735.35     13.42 o
  -4   4   8       28.68       39.02      3.75 o
  -3   4   8       51.85       58.07      4.26 o
  -2   4   8      322.00      295.51      9.19 o
  -1   4   8        0.89        1.41      2.77 o
   0   4   8     2017.02     2145.07     32.99 o
   1   4   8       24.61       24.57      3.22 o
   2   4   8        4.82        1.57      2.55 o
   3   4   8       46.17       40.87      4.82 o
   4   4   8       80.43       90.26      8.47 o
   5   4   8       70.22       77.79      6.78 o
   6   4   8       22.86       24.41      4.99 o
   7   4   8        0.48        2.64      3.80 o
   8   4   8      204.95      204.42     11.57 o
   9   4   8        1.38        1.70      4.13 o
  10   4   8      304.76      251.50     13.44 o
  11   4   8       20.76       15.02      5.53 o
  12   4   8        2.04       -3.52      4.68 o
  13   4   8       15.69       21.36      6.49 o
  14   4   8      391.43      433.34     19.60 o
  15   4   8       22.72       12.07      6.16 o
  16   4   8        0.19       11.69      9.25 o
  17   4   8       56.65       50.27     12.81 o
  18   4   8        6.11        7.77     13.02 o
 -22   5   8       28.76       24.30      9.64 o
 -21   5   8       22.11       33.31      9.83 o
 -20   5   8        0.58        2.67      7.30 o
 -19   5   8       25.38       42.72      9.17 o
 -18   5   8        1.26        5.89      6.88 o
 -17   5   8        4.72        7.42      7.03 o
 -16   5   8       22.23       26.59      7.41 o
 -15   5   8        6.26        7.06      7.07 o
 -14   5   8        9.18       12.66      5.72 o
 -13   5   8      559.94      537.90     18.00 o
 -12   5   8      437.86      404.95     15.65 o
 -11   5   8       94.91       80.01      7.85 o
 -10   5   8      268.11      271.01     10.64 o
  -9   5   8      140.20      154.10      7.38 o
  -8   5   8     1408.05     1458.89     24.82 o
  -7   5   8       57.95       59.68      4.31 o
  -6   5   8      455.47      472.57     11.16 o
  -5   5   8      195.26      221.69      7.62 o
  -4   5   8      285.31      288.14      9.44 o
  -3   5   8       93.37       89.30      6.20 o
  -2   5   8      393.23      405.04     12.61 o
  -1   5   8      488.80      469.78     11.59 o
   0   5   8       32.97       22.60      4.41 o
   1   5   8      863.01      878.84     19.29 o
   2   5   8       58.16       59.46      7.25 o
   3   5   8      714.48      652.14     18.09 o
   4   5   8      386.64      392.32     14.30 o
   5   5   8      149.60      174.05     10.46 o
   6   5   8        5.00        5.11      4.26 o
   7   5   8       33.00       37.12      6.18 o
   8   5   8       42.05       46.81      7.82 o
   9   5   8       42.46       34.01      6.32 o
  10   5   8       55.83       67.44      8.05 o
  11   5   8      192.07      215.60     17.43 o
  12   5   8       49.40       54.77      7.90 o
  13   5   8        7.52       17.26      6.56 o
  14   5   8       71.68       81.19     11.21 o
  15   5   8       33.31       42.35     11.72 o
  16   5   8       18.93       29.97     11.02 o
  17   5   8        3.12        3.47     23.38 o
 -21   6   8      103.78      114.31     14.85 o
 -20   6   8       39.75       27.63      9.97 o
 -19   6   8       39.81       42.09     10.04 o
 -18   6   8       54.89       44.13     13.65 o
 -17   6   8        0.38        7.54      7.21 o
 -16   6   8      138.56      122.53     11.71 o
 -15   6   8        1.87       -2.79      6.08 o
 -14   6   8      270.46      260.54     14.58 o
 -13   6   8        7.77       10.75      5.91 o
 -12   6   8       18.93        7.30      5.89 o
 -11   6   8      512.33      495.82     18.66 o
 -10   6   8     2244.14     2279.54     43.28 o
  -9   6   8       22.70       27.58      7.18 o
  -8   6   8      718.02      716.30     21.56 o
  -7   6   8       99.41      103.53      8.12 o
  -6   6   8      574.72      600.88     22.11 o
  -5   6   8      937.83      914.07     19.74 o
  -4   6   8       19.49       10.25      4.27 o
  -3   6   8      105.61      112.52      7.10 o
  -2   6   8       31.18       27.55      4.09 o
  -1   6   8       45.81       41.27      4.87 o
   0   6   8       26.19       20.81      5.89 o
   1   6   8      139.17      141.25     10.00 o
   2   6   8        7.53       16.94      4.52 o
   3   6   8      560.14      532.69     23.38 o
   4   6   8      287.10      295.07     15.98 o
   5   6   8      129.69      116.23      9.13 o
   6   6   8       10.88       25.52      5.76 o
   7   6   8      606.85      582.71     19.77 o
   8   6   8       47.81       50.20      7.14 o
   9   6   8       86.52       86.49      8.75 o
  10   6   8      143.77      141.93     11.24 o
  11   6   8        0.68        9.91      6.03 o
  12   6   8      122.00      106.69     15.42 o
  13   6   8       22.76       22.76      7.71 o
  14   6   8       20.50       27.80      9.31 o
  15   6   8        2.08        2.21      9.54 o
  16   6   8       18.14        2.46     11.04 o
 -20   7   8       14.52       14.75     10.02 o
 -19   7   8        2.25        1.32      8.12 o
 -18   7   8        5.25        7.82      7.92 o
 -17   7   8        3.49       15.72      8.37 o
 -16   7   8       80.89       95.96     11.37 o
 -15   7   8        0.26        1.23      7.94 o
 -14   7   8        0.02        2.09      6.66 o
 -13   7   8      131.74      133.88     11.16 o
 -12   7   8       68.56       67.10     11.43 o
 -11   7   8      704.78      693.49     22.80 o
 -10   7   8      337.66      324.35     15.90 o
  -9   7   8       63.62       51.78      8.18 o
  -8   7   8      186.59      177.34     15.73 o
  -7   7   8      310.31      306.31     15.04 o
  -6   7   8      201.97      206.82     12.50 o
  -5   7   8        0.32       -1.07      4.20 o
  -4   7   8       37.21       33.58      5.49 o
  -3   7   8      296.26      276.65     11.74 o
  -2   7   8       77.90       69.80      6.65 o
  -1   7   8        2.08       -1.83      3.73 o
   0   7   8      133.76      149.37      9.71 o
   1   7   8        5.29        2.55      4.31 o
   2   7   8      451.78      433.48     17.83 o
   3   7   8       14.51       12.79      4.80 o
   4   7   8       54.99       57.57      7.32 o
   5   7   8       75.33       74.42      8.10 o
   6   7   8     1046.11     1050.48     27.96 o
   7   7   8        1.68        6.40      5.32 o
   8   7   8       88.15       89.06      9.88 o
   9   7   8        9.24        2.85      6.18 o
  10   7   8       17.13       16.05      6.98 o
  11   7   8       13.91       11.07      7.06 o
  12   7   8       13.73       24.33      8.38 o
  13   7   8       36.87       53.33     21.03 o
  14   7   8        3.86       11.13      9.69 o
  15   7   8        0.13        4.32     11.30 o
 -19   8   8       44.81       36.11     57.41 o
 -18   8   8      173.72      189.78     16.86 o
 -17   8   8       23.53       34.41     10.18 o
 -16   8   8        6.77       26.30      9.27 o
 -15   8   8       30.01       16.60      8.05 o
 -14   8   8       33.56       15.69      8.80 o
 -13   8   8       16.35       16.04      7.74 o
 -12   8   8       13.86       19.56      7.43 o
 -11   8   8       30.85       29.80      8.51 o
 -10   8   8        5.87        6.14      6.29 o
  -9   8   8       16.04        7.62      6.34 o
  -8   8   8       10.85       12.02      6.34 o
  -7   8   8       73.59       66.42      8.73 o
  -6   8   8      458.28      431.57     20.12 o
  -5   8   8      588.16      605.65     34.80 o
  -4   8   8      272.93      284.41     16.45 o
  -3   8   8      501.17      534.76     24.10 o
  -2   8   8       50.69       54.13      8.55 o
  -1   8   8      457.41      529.93     21.64 o
   0   8   8       12.41       15.37      6.28 o
   1   8   8       68.71       52.94      7.54 o
   2   8   8        3.50       18.87      5.68 o
   3   8   8       12.75        5.99      5.25 o
   4   8   8      112.21      133.17     10.49 o
   5   8   8      146.17      151.63     13.68 o
   6   8   8       19.33       15.28      7.06 o
   7   8   8        7.68        6.00      6.49 o
   8   8   8       16.11       23.56      7.79 o
   9   8   8       36.75       31.21      7.91 o
  10   8   8        0.02        2.20      7.27 o
  11   8   8        6.39        8.61      8.05 o
  12   8   8       28.62       41.13     11.10 o
  13   8   8        0.24        0.12     10.33 o
  14   8   8       48.66        6.62     14.30 o
 -17   9   8      139.16      156.13     20.75 o
 -16   9   8       68.27       48.81     15.31 o
 -15   9   8        4.42        0.40      7.66 o
 -14   9   8       13.02       24.78      9.05 o
 -13   9   8        1.34       -7.10      7.10 o
 -12   9   8      163.60      187.82     15.27 o
 -11   9   8       11.01        2.23      7.37 o
 -10   9   8       27.67       22.05      7.97 o
  -9   9   8        8.24        2.90      6.99 o
  -8   9   8       28.16       31.82      8.03 o
  -7   9   8       28.34       13.67      7.91 o
  -6   9   8       94.38       91.62     14.20 o
  -5   9   8        5.09       22.95      9.56 o
  -4   9   8      527.13      530.66     23.87 o
  -3   9   8      549.71      560.73     26.23 o
  -2   9   8      284.61      275.51     19.07 o
  -1   9   8        6.14       -3.19      6.83 o
   0   9   8        0.61        4.18      8.33 o
   1   9   8       16.59       25.29      9.39 o
   2   9   8       25.88       34.26     10.77 o
   3   9   8        0.15       -1.01      7.49 o
   4   9   8      161.74      139.88     16.34 o
   5   9   8        0.10       -0.50      7.75 o
   6   9   8      248.50      244.27     21.46 o
   7   9   8        0.11        1.53      8.56 o
   8   9   8       18.36       20.44     10.17 o
   9   9   8        0.00       -2.15      7.95 o
  10   9   8        4.77       10.94      9.23 o
  11   9   8       27.56       37.40     11.79 o
  12   9   8        5.44       -4.34     11.51 o
 -15  10   8        0.13       10.46     11.42 o
 -14  10   8       85.86       44.09     12.49 o
 -13  10   8       48.81       36.57     12.53 o
 -12  10   8       76.43       48.94     24.63 o
 -11  10   8        0.10       -7.38      8.00 o
 -10  10   8       87.66       91.66     15.17 o
  -9  10   8        9.82        9.85      8.65 o
  -8  10   8        0.54        5.16      8.27 o
  -7  10   8        1.93        3.36      7.43 o
  -6  10   8       40.24       20.86      8.71 o
  -5  10   8       19.56       25.22      8.90 o
  -4  10   8       28.90       18.94     11.42 o
  -3  10   8       34.56       26.38      9.52 o
  -2  10   8      260.23      293.94     20.87 o
  -1  10   8      106.85      125.67     29.30 o
   0  10   8       69.57       71.57     12.61 o
   1  10   8       26.81       21.37     10.43 o
   2  10   8       20.11        3.59      8.87 o
   3  10   8        2.95        7.37      9.01 o
   4  10   8        8.07       -3.73      8.47 o
   5  10   8      187.23      171.54     19.18 o
   6  10   8        9.16       18.49     10.22 o
   7  10   8      149.79      201.36     28.27 o
   8  10   8        3.22        8.02     10.10 o
   9  10   8        0.51        1.04     10.68 o
  10  10   8       49.26       36.96     13.00 o
 -12  11   8        0.25       16.64     10.96 o
 -11  11   8        3.77       -9.09      9.09 o
 -10  11   8        2.93       12.67      9.58 o
  -9  11   8       28.95       22.07      9.89 o
  -8  11   8        0.31       11.55      9.75 o
  -7  11   8        0.04        0.36     10.05 o
  -6  11   8        5.09       15.26      9.00 o
  -5  11   8       75.63       79.93     13.71 o
  -4  11   8        2.35        5.95      8.41 o
  -3  11   8      178.67      196.29     18.48 o
  -2  11   8      241.38      243.56     20.77 o
  -1  11   8      182.93      189.72     19.15 o
   0  11   8        0.51        3.78      8.57 o
   1  11   8       55.71       73.44     14.94 o
   2  11   8       17.47       19.36     12.18 o
   3  11   8        0.24        6.26     10.05 o
   4  11   8       49.48       26.22     12.14 o
   5  11   8        8.21        5.45     10.37 o
   6  11   8        2.81       -8.40      9.42 o
   7  11   8        6.77       18.71     11.60 o
   8  11   8       14.03       20.37     22.22 o
  -7  12   8        9.85        6.75     10.24 o
  -6  12   8        0.54        7.86      9.78 o
  -5  12   8        8.56        1.32      9.50 o
  -4  12   8       55.71       71.20     13.25 o
  -3  12   8       19.49       35.25     12.53 o
  -2  12   8        7.06        4.18     10.60 o
  -1  12   8       28.71       26.01     11.19 o
   0  12   8       73.20       68.08     17.25 o
   1  12   8        2.51       -9.76      9.76 o
   2  12   8        3.21      -10.00     10.00 o
   3  12   8       13.96        4.54     11.27 o
 -23   1   9       21.02       46.52     13.60 o
 -22   1   9       60.06       54.99     10.96 o
 -21   1   9        5.44       12.73      7.18 o
 -20   1   9       57.40       38.87     10.06 o
 -19   1   9        6.68       15.24      6.64 o
 -18   1   9      232.01      238.19     16.58 o
 -17   1   9      243.00      225.66     17.04 o
 -16   1   9      880.77      929.04     26.16 o
 -15   1   9      915.32      974.07     25.53 o
 -14   1   9      903.77      958.41     21.09 o
 -13   1   9      344.25      351.29     10.42 o
 -12   1   9      358.86      336.03     10.73 o
 -11   1   9      130.73      137.31      5.48 o
 -10   1   9       13.76       18.45      3.39 o
  -9   1   9       90.67       82.74      6.66 o
  -8   1   9      344.73      351.35      9.20 o
  -7   1   9      265.89      308.55     10.48 o
  -6   1   9       14.05       10.20      3.41 o
  -5   1   9        1.48        0.06      2.73 o
  -4   1   9      157.68      156.02      4.74 o
  -3   1   9       99.07      107.27      5.50 o
  -2   1   9       46.83       56.14      2.78 o
  -1   1   9      334.35      340.52      7.46 o
   0   1   9     2122.93     2132.07     29.89 o
   1   1   9     2397.95     2585.46     36.62 o
   2   1   9     1024.73     1088.22     17.94 o
   3   1   9      635.57      605.87     11.14 o
   4   1   9     1649.96     1661.22     23.54 o
   5   1   9        9.47       12.66      3.35 o
   6   1   9      318.80      324.24     11.00 o
   7   1   9       18.63        9.49      3.72 o
   8   1   9      685.64      670.44     15.03 o
   9   1   9       19.08       31.14      5.55 o
  10   1   9       38.02       28.87      5.30 o
  11   1   9      235.85      228.10     15.04 o
  12   1   9      233.00      188.11     11.71 o
  13   1   9       91.04      105.80      9.44 o
  14   1   9      202.08      206.72     15.59 o
  15   1   9        0.19       -2.21      6.24 o
  16   1   9        0.89       -6.41      6.41 o
  17   1   9        9.33       29.26     10.43 o
  18   1   9       11.41       10.20     12.36 o
 -23   2   9      206.94      212.85     32.40 o
 -22   2   9      159.81      171.49     15.54 o
 -21   2   9       16.55        2.90     11.11 o
 -20   2   9        3.05        4.49      7.08 o
 -19   2   9       39.18       43.00     11.50 o
 -18   2   9      259.10      264.65     17.96 o
 -17   2   9        1.54        1.03      6.13 o
 -16   2   9       97.39       68.12      8.03 o
 -15   2   9     1580.30     1558.46     36.72 o
 -14   2   9       15.86       17.61      4.23 o
 -13   2   9     1101.83     1171.37     23.57 o
 -12   2   9       61.56       65.25      5.88 o
 -11   2   9      711.52      697.95     13.58 o
 -10   2   9       41.00       43.42      4.78 o
  -9   2   9     4409.85     4401.33     58.73 o
  -8   2   9       10.96       13.64      4.12 o
  -7   2   9      120.38      129.91      4.48 o
  -6   2   9     1760.19     1797.64     26.62 o
  -5   2   9      116.46      124.86      6.18 o
  -4   2   9        0.03       -0.87      2.26 o
  -3   2   9      945.45     1031.43     16.76 o
  -2   2   9      277.31      266.46      6.48 o
  -1   2   9       38.00       34.36      3.01 o
   0   2   9        0.04       -1.21      2.80 o
   1   2   9     1631.80     1608.25     25.64 o
   2   2   9     1441.25     1419.91     21.86 o
   3   2   9      230.91      249.77      8.35 o
   4   2   9      252.89      251.31      7.84 o
   5   2   9      345.79      358.72     11.25 o
   6   2   9      242.16      255.31     10.59 o
   7   2   9      272.43      276.99     10.52 o
   8   2   9      317.79      317.86     12.67 o
   9   2   9      310.93      300.94     13.46 o
  10   2   9       25.38       25.63      5.04 o
  11   2   9        1.24        5.09      4.39 o
  12   2   9      196.81      186.86     12.44 o
  13   2   9      120.37      141.29     11.26 o
  14   2   9       19.04       14.91      7.07 o
  15   2   9        6.52        3.78      7.23 o
  16   2   9       28.78       27.24      8.52 o
  17   2   9       43.70       47.51     13.33 o
  18   2   9      143.68      151.39     37.50 o
 -23   3   9       22.11       22.15      9.57 o
 -22   3   9       47.25       23.48      9.31 o
 -21   3   9       15.20        0.59      8.37 o
 -20   3   9       12.66       11.89      7.40 o
 -19   3   9      161.33      165.00     13.67 o
 -18   3   9       24.56       21.43      6.77 o
 -17   3   9        0.09        6.84      5.65 o
 -16   3   9       32.02       15.62      5.71 o
 -15   3   9        3.70        6.40      8.61 o
 -14   3   9     1607.18     1532.18     35.56 o
 -13   3   9     1277.65     1230.37     24.78 o
 -12   3   9        0.36        4.97      2.96 o
 -11   3   9       52.93       48.74      5.81 o
 -10   3   9       54.85       41.49      4.47 o
  -9   3   9        3.88        8.19      3.33 o
  -8   3   9        0.13       -1.47      4.47 o
  -7   3   9      297.81      258.05      9.66 o
  -6   3   9       81.84       63.27      5.32 o
  -5   3   9       43.63       49.37      4.14 o
  -4   3   9      326.41      381.62      9.24 o
  -3   3   9     1080.84     1085.75     18.16 o
  -2   3   9       32.61       38.56      4.98 o
  -1   3   9       41.41       32.74      4.71 o
   0   3   9      420.61      407.13     10.47 o
   1   3   9      428.56      471.46     11.64 o
   2   3   9       11.13        9.49      2.85 o
   3   3   9      146.77      150.01      6.11 o
   4   3   9        1.51        1.30      3.47 o
   5   3   9        7.79        0.63      3.08 o
   6   3   9       63.60       75.80      7.22 o
   7   3   9        5.03        3.23      3.78 o
   8   3   9       61.73       82.15      6.78 o
   9   3   9       47.64       66.29      9.53 o
  10   3   9        1.13        6.15      4.66 o
  11   3   9       24.51       11.67      6.78 o
  12   3   9        8.28        9.94      8.07 o
  13   3   9       14.18       20.36      7.27 o
  14   3   9       36.02       32.17      9.61 o
  15   3   9        6.40        7.05      6.94 o
  16   3   9      157.08      152.78     16.12 o
  17   3   9       78.12      101.20     16.84 o
 -22   4   9      121.69      133.74     18.31 o
 -21   4   9        2.38       -4.34      7.86 o
 -20   4   9       50.15       37.19      9.49 o
 -19   4   9      142.67      151.41     15.08 o
 -18   4   9        0.93       -2.17      6.41 o
 -17   4   9        0.25       10.27      6.22 o
 -16   4   9       95.47      115.39     11.33 o
 -15   4   9      266.30      267.77     15.52 o
 -14   4   9      223.68      231.51     11.93 o
 -13   4   9       51.29       55.63      6.79 o
 -12   4   9      140.53      143.34      9.28 o
 -11   4   9     1754.16     1750.02     31.74 o
 -10   4   9     2089.34     1897.97     31.53 o
  -9   4   9     1484.84     1504.01     31.10 o
  -8   4   9      108.78      104.49      6.95 o
  -7   4   9      825.67      897.07     19.11 o
  -6   4   9      348.21      386.71      9.78 o
  -5   4   9       91.09       96.03      6.54 o
  -4   4   9      211.89      228.94      7.01 o
  -3   4   9      393.67      362.54      9.10 o
  -2   4   9      964.97      960.35     18.41 o
  -1   4   9        6.62        9.05      4.58 o
   0   4   9      700.97      715.81     17.16 o
   1   4   9        9.01       11.58      3.35 o
   2   4   9       13.00        5.14      2.97 o
   3   4   9      410.05      412.09     13.05 o
   4   4   9       27.93       34.93      5.17 o
   5   4   9      139.53      128.13      8.88 o
   6   4   9      179.82      208.65     11.20 o
   7   4   9      192.87      198.51     12.39 o
   8   4   9      637.07      574.91     19.34 o
   9   4   9        2.66       -2.60      4.28 o
  10   4   9       43.95       23.82      5.88 o
  11   4   9        3.91        7.28      5.21 o
  12   4   9       29.33       47.17      9.94 o
  13   4   9      130.66      148.25     13.53 o
  14   4   9        0.30        3.45      6.33 o
  15   4   9      106.83      155.96     15.03 o
  16   4   9        2.41        6.08      9.19 o
  17   4   9       72.08       72.73     19.68 o
 -22   5   9       17.53        8.97     34.04 o
 -21   5   9        6.08       13.22      8.28 o
 -20   5   9       29.73       19.36      8.23 o
 -19   5   9       33.00       17.11      8.26 o
 -18   5   9       68.47       77.23     12.81 o
 -17   5   9      153.81      154.06     18.15 o
 -16   5   9        2.19        4.23      5.91 o
 -15   5   9       83.61       87.14      8.88 o
 -14   5   9      190.84      198.40     16.57 o
 -13   5   9        6.57       -1.52      5.19 o
 -12   5   9       17.64       11.27      5.41 o
 -11   5   9       32.04       25.48      7.09 o
 -10   5   9      640.50      609.75     19.45 o
  -9   5   9     1371.32     1341.67     30.84 o
  -8   5   9      120.18      120.58      9.25 o
  -7   5   9       53.62       56.27      4.95 o
  -6   5   9      104.14      129.68      8.55 o
  -5   5   9       39.60       41.61      3.81 o
  -4   5   9      379.44      378.35     10.45 o
  -3   5   9        9.80        8.26      4.78 o
  -2   5   9      164.83      162.36      9.39 o
  -1   5   9     1550.79     1574.45     29.03 o
   0   5   9     1767.16     1741.57     30.00 o
   1   5   9       89.12      104.72      6.45 o
   2   5   9      284.48      296.45     12.06 o
   3   5   9      230.09      233.07     11.65 o
   4   5   9       24.17       27.84      5.28 o
   5   5   9       31.84       22.82      7.00 o
   6   5   9        3.16        3.46      4.41 o
   7   5   9      401.70      371.64     15.58 o
   8   5   9       15.23        3.70      4.96 o
   9   5   9       16.44        3.94      5.34 o
  10   5   9       10.19       10.15      6.09 o
  11   5   9        2.17        3.40      6.36 o
  12   5   9        1.26        5.15      6.17 o
  13   5   9        5.99       14.58      8.49 o
  14   5   9       24.58       23.78      9.53 o
  15   5   9        3.23       10.60      9.69 o
  16   5   9        7.61       -2.47     22.68 o
 -21   6   9       21.20       22.42     29.76 o
 -20   6   9       23.77       30.28      9.74 o
 -19   6   9       83.16       74.88     11.10 o
 -18   6   9        2.39        8.51      7.14 o
 -17   6   9      145.38      137.59     12.76 o
 -16   6   9        3.84       14.01      6.69 o
 -15   6   9       30.45       22.34      7.23 o
 -14   6   9      311.75      311.63     17.29 o
 -13   6   9        7.69       11.01      5.80 o
 -12   6   9      167.83      151.64     13.09 o
 -11   6   9       40.57       26.57      6.66 o
 -10   6   9       42.24       39.42      6.98 o
  -9   6   9      240.18      219.14     12.61 o
  -8   6   9       12.60        2.44      8.33 o
  -7   6   9       84.22       78.40      8.37 o
  -6   6   9     2095.73     1999.33     42.04 o
  -5   6   9      245.71      222.74     16.44 o
  -4   6   9      890.75      837.49     21.24 o
  -3   6   9       93.44      106.02      7.38 o
  -2   6   9        0.10        3.21      3.40 o
  -1   6   9      154.64      146.79      7.56 o
   0   6   9        3.94        3.63      3.65 o
   1   6   9      344.99      331.46     13.26 o
   2   6   9      167.12      163.71      9.93 o
   3   6   9      127.95      134.35      9.34 o
   4   6   9      139.64      152.34     10.05 o
   5   6   9      165.77      171.87     11.25 o
   6   6   9        0.06        5.50      4.97 o
   7   6   9       76.12       60.69      9.74 o
   8   6   9        0.09        3.31      5.17 o
   9   6   9      163.88      172.93     14.15 o
  10   6   9       45.48       75.19     13.31 o
  11   6   9        7.31        9.90      7.06 o
  12   6   9       55.73       69.67     10.54 o
  13   6   9       33.81       37.25     10.35 o
  14   6   9       17.61       23.75     10.56 o
  15   6   9        6.99       17.93     14.13 o
  16   6   9       32.51       40.74     22.68 o
 -20   7   9       13.70       63.89     56.48 o
 -19   7   9        2.98       -2.04      9.85 o
 -18   7   9      247.46      264.88     22.37 o
 -17   7   9      129.82      107.56     12.05 o
 -16   7   9      280.22      295.99     17.41 o
 -15   7   9        0.15       -4.74      6.75 o
 -14   7   9        1.10        1.10      8.02 o
 -13   7   9      154.29      155.15     12.17 o
 -12   7   9       26.25       17.93      6.89 o
 -11   7   9       19.24       13.49      6.47 o
 -10   7   9      213.07      217.94     13.68 o
  -9   7   9      110.68       97.25     12.47 o
  -8   7   9      648.82      671.79     22.28 o
  -7   7   9       34.98       30.57      7.16 o
  -6   7   9      216.55      209.52     13.19 o
  -5   7   9      663.86      654.21     23.42 o
  -4   7   9      520.23      537.38     21.36 o
  -3   7   9        8.92        6.93      6.98 o
  -2   7   9       67.30       64.41      7.68 o
  -1   7   9      113.52      117.83     10.37 o
   0   7   9       41.16       34.57      8.84 o
   1   7   9        6.03       12.57      5.86 o
   2   7   9       62.46       71.95      8.28 o
   3   7   9        8.59        5.76      5.31 o
   4   7   9       29.62       26.56      6.09 o
   5   7   9      645.10      676.30     33.84 o
   6   7   9       21.33       16.01      6.46 o
   7   7   9       39.02       41.59     10.25 o
   8   7   9        9.41       21.14      8.21 o
   9   7   9       41.91       40.58     12.95 o
  10   7   9       67.85       61.33     11.37 o
  11   7   9        5.51       14.86      9.76 o
  12   7   9       79.40       77.66     14.25 o
  13   7   9      216.37      352.15     53.66 o
  14   7   9       84.20       94.31     20.11 o
 -18   8   9       11.12       31.66      9.46 o
 -17   8   9       20.86       23.74      8.97 o
 -16   8   9        1.71        5.70      7.59 o
 -15   8   9       38.69       23.27      8.51 o
 -14   8   9        2.26        7.60      6.99 o
 -13   8   9       33.55       32.23      9.25 o
 -12   8   9       77.91       84.41     11.35 o
 -11   8   9       94.83       80.15     10.21 o
 -10   8   9      123.66      148.25     12.45 o
  -9   8   9       89.39       87.05      9.96 o
  -8   8   9       89.11       67.18      9.24 o
  -7   8   9       74.61       67.56      9.09 o
  -6   8   9       36.56       32.19      8.36 o
  -5   8   9      373.16      362.32     26.47 o
  -4   8   9       14.40       10.43      6.90 o
  -3   8   9      230.03      268.77     22.99 o
  -2   8   9      990.97     1083.72     33.16 o
  -1   8   9        6.74        3.39      6.92 o
   0   8   9       49.98       46.52      9.91 o
   1   8   9       70.36       77.29     15.17 o
   2   8   9       44.77       39.44     10.08 o
   3   8   9       22.80        6.51      8.04 o
   4   8   9       42.08       45.70     11.33 o
   5   8   9        9.47       -1.72      8.85 o
   6   8   9       57.76       75.35     17.51 o
   7   8   9       34.30       51.12     11.88 o
   8   8   9       84.43       86.00     20.51 o
   9   8   9       85.20       97.48     15.19 o
  10   8   9       14.91       20.72     10.49 o
  11   8   9       22.65       27.48     17.09 o
  12   8   9        4.09       -0.47      9.10 o
  13   8   9        3.75        3.99     14.91 o
 -16   9   9       29.79       29.55      9.73 o
 -15   9   9       13.59        9.05     11.48 o
 -14   9   9       52.33       29.17     11.44 o
 -13   9   9       44.93       34.47      9.34 o
 -12   9   9      133.64      113.75     12.00 o
 -11   9   9       29.67       16.51      7.78 o
 -10   9   9       69.36       73.23     11.25 o
  -9   9   9        1.55        4.36      7.43 o
  -8   9   9      261.94      241.45     26.51 o
  -7   9   9       48.36       34.79     12.93 o
  -6   9   9       97.85      112.39     12.69 o
  -5   9   9        3.32        3.08      8.81 o
  -4   9   9      154.05      151.52     15.35 o
  -3   9   9       76.61      101.67     17.94 o
  -2   9   9     1746.73     1922.06     54.31 o
  -1   9   9       67.31       58.84     10.66 o
   0   9   9        5.58        1.72      7.92 o
   1   9   9      141.39      163.13     27.73 o
   2   9   9       46.90       46.55     11.69 o
   3   9   9      167.40      218.10     20.22 o
   4   9   9        0.56        3.92      8.29 o
   5   9   9       66.95       67.07     13.47 o
   6   9   9        8.09       24.10      9.88 o
   7   9   9        3.91       -4.80      9.47 o
   8   9   9       99.20      129.06     17.37 o
   9   9   9      226.06      292.11     25.18 o
  10   9   9       15.89       31.95     13.43 o
  11   9   9        5.93        6.41     10.00 o
 -14  10   9       21.38       24.76     10.73 o
 -13  10   9        0.10        9.46     11.39 o
 -12  10   9        3.19       -3.32      8.51 o
 -11  10   9       45.17       59.09     19.02 o
 -10  10   9        1.73        5.97      8.70 o
  -9  10   9       19.51       30.37      9.60 o
  -8  10   9        9.17        1.67      7.93 o
  -7  10   9       18.54       18.82      8.66 o
  -6  10   9        4.41       11.57      8.20 o
  -5  10   9       39.27       21.10      8.75 o
  -4  10   9        9.39        2.10      8.33 o
  -3  10   9       20.05       16.52      8.72 o
  -2  10   9      292.66      329.33     21.79 o
  -1  10   9       40.89       35.22     14.45 o
   0  10   9      168.67      166.94     17.33 o
   1  10   9      180.03      213.83     18.88 o
   2  10   9       10.67        2.95      9.19 o
   3  10   9       79.08      103.79     17.64 o
   4  10   9        0.48        2.69      9.40 o
   5  10   9        5.06       -8.80      9.01 o
   6  10   9        1.83       -7.24      9.13 o
   7  10   9      123.11      125.83     17.61 o
   8  10   9      124.90      145.17     19.08 o
   9  10   9        1.67       15.45     11.49 o
 -11  11   9       66.39       43.89     11.72 o
 -10  11   9       13.68       10.02     10.16 o
  -9  11   9        0.93       19.92      9.70 o
  -8  11   9       17.80        9.99      9.46 o
  -7  11   9        8.12        9.61     11.41 o
  -6  11   9       13.13       12.70      9.24 o
  -5  11   9       68.90       38.73     18.12 o
  -4  11   9        5.84       -0.92      8.68 o
  -3  11   9       67.95       85.43     15.25 o
  -2  11   9       19.71       37.33     11.44 o
  -1  11   9      371.99      400.05     37.07 o
   0  11   9      389.93      402.75     26.01 o
   1  11   9      147.72      132.36     16.84 o
   2  11   9      110.97      128.68     18.03 o
   3  11   9       79.56       78.78     14.90 o
   4  11   9        9.20       11.06     10.86 o
   5  11   9       52.20       72.99     14.61 o
   6  11   9       11.94       10.92     11.14 o
  -5  12   9       27.26       16.77     14.33 o
  -4  12   9       11.20       11.83      9.90 o
  -3  12   9        6.51       -5.34     15.42 o
  -2  12   9       17.60       24.21     11.33 o
  -1  12   9        4.46       12.07     10.41 o
   0  12   9      163.93      138.70     31.06 o
   1  12   9       31.99       38.89     25.46 o
 -23   0  10       72.40      136.35     18.95 o
 -22   0  10        2.99        6.45     11.17 o
 -21   0  10       52.23       19.64     22.59 o
 -20   0  10       59.84      105.52     15.87 o
 -19   0  10       96.61      140.34     16.40 o
 -18   0  10      264.13      259.79     34.03 o
 -17   0  10       19.26       19.25      8.95 o
 -16   0  10       46.51       45.82      9.23 o
 -15   0  10        1.55        3.00     14.23 o
 -14   0  10     6029.68     6239.90    165.59 o
 -13   0  10      408.85      432.44     21.10 o
 -12   0  10      711.84      716.35     18.75 o
 -11   0  10      716.51      754.75     24.01 o
 -10   0  10      319.98      333.77     27.34 o
  -9   0  10       10.00       26.83     12.80 o
  -8   0  10      688.46      693.48     35.19 o
  -7   0  10       11.49       24.03     13.94 o
  -6   0  10      301.83      349.68     10.50 o
  -5   0  10      104.15      103.66     11.43 o
  -4   0  10      255.00      267.20     11.29 o
  -3   0  10      929.93      907.69     25.17 o
  -2   0  10       12.62       18.86      4.37 o
  -1   0  10      237.48      236.79      8.95 o
   0   0  10      487.03      472.22     13.92 o
   1   0  10       94.39      102.99      7.59 o
   2   0  10      119.81      162.29      9.64 o
   3   0  10       33.47       42.91      6.18 o
   4   0  10       19.17       11.58      4.37 o
   5   0  10      596.42      566.62     18.78 o
   6   0  10        3.05        1.13      4.70 o
   7   0  10      243.11      227.74     12.75 o
   8   0  10       33.03       30.63      6.85 o
   9   0  10       21.73       17.00      7.20 o
  10   0  10      629.79      512.57     23.35 o
  11   0  10        3.73        2.90      6.29 o
  12   0  10       35.06       23.51      8.14 o
  13   0  10      248.24      218.05     18.40 o
  14   0  10      107.21      123.49     18.17 o
  15   0  10       15.42        0.62     15.42 o
  16   0  10      103.28      116.57     23.56 o
  17   0  10       37.18       42.13     25.93 o
 -23   1  10        0.07        3.44      7.58 o
 -22   1  10       25.56       23.48      8.55 o
 -21   1  10       27.71       16.94      8.04 o
 -20   1  10       40.72       41.05     19.90 o
 -19   1  10       11.69       11.90      6.22 o
 -18   1  10        0.91        6.08      6.79 o
 -17   1  10        3.27       -0.04      7.56 o
 -16   1  10        2.33        0.56      4.62 o
 -15   1  10      471.57      461.80     15.75 o
 -14   1  10      833.70      852.21     20.67 o
 -13   1  10      250.38      272.08     11.69 o
 -12   1  10      347.68      326.55      9.51 o
 -11   1  10       27.23       22.36      4.27 o
 -10   1  10     2881.20     2756.86     37.99 o
  -9   1  10       91.58       90.46      6.51 o
  -8   1  10     1574.88     1530.18     26.28 o
  -7   1  10      178.56      167.88      7.03 o
  -6   1  10       67.28       69.38      5.12 o
  -5   1  10        4.96        1.87      2.17 o
  -4   1  10      171.98      172.82      5.34 o
  -3   1  10      281.61      239.50      8.59 o
  -2   1  10       76.79       77.05      4.39 o
  -1   1  10      207.36      205.10      7.14 o
   0   1  10      169.38      175.09      5.93 o
   1   1  10     1952.17     1997.07     30.22 o
   2   1  10      406.78      423.79     12.70 o
   3   1  10     1625.70     1567.28     24.44 o
   4   1  10        3.36       -2.75      2.75 o
   5   1  10       90.04       91.92      5.98 o
   6   1  10       68.17       72.41      5.59 o
   7   1  10     1180.32     1155.36     20.74 o
   8   1  10        0.21        9.06      3.78 o
   9   1  10       14.56       17.60      4.79 o
  10   1  10        0.92       -1.38      4.19 o
  11   1  10      269.15      236.42     13.03 o
  12   1  10        7.29       11.75      6.51 o
  13   1  10       19.26        4.02      5.88 o
  14   1  10        5.46        9.04      7.17 o
  15   1  10       10.19        6.84      6.99 o
  16   1  10        1.20        3.10      9.05 o
  17   1  10       74.49       89.39     23.21 o
 -23   2  10       83.48       77.40     13.76 o
 -22   2  10        6.38        9.62      8.32 o
 -21   2  10        0.06        4.64      7.50 o
 -20   2  10       21.51       26.84      7.80 o
 -19   2  10        4.25        4.97      6.02 o
 -18   2  10      342.18      366.74     16.72 o
 -17   2  10        0.01        2.16      5.40 o
 -16   2  10       70.07       68.47      9.04 o
 -15   2  10     1265.52     1299.78     31.64 o
 -14   2  10       30.28       39.11      7.18 o
 -13   2  10      233.40      257.64      7.71 o
 -12   2  10      161.27      159.92     10.33 o
 -11   2  10      460.95      425.90      9.57 o
 -10   2  10     1562.85     1527.84     24.18 o
  -9   2  10      561.42      497.56     14.72 o
  -8   2  10       23.57       25.12      4.81 o
  -7   2  10      994.15     1010.93     17.08 o
  -6   2  10        0.00        1.15      2.45 o
  -5   2  10      153.48      162.40      6.96 o
  -4   2  10      106.02       90.80      4.72 o
  -3   2  10       90.22       75.94      4.57 o
  -2   2  10       84.94       85.74      4.77 o
  -1   2  10        5.24        6.39      2.45 o
   0   2  10      120.18      129.82      5.62 o
   1   2  10      229.20      210.84     10.09 o
   2   2  10      816.83      840.72     17.37 o
   3   2  10      403.17      415.77     10.30 o
   4   2  10       57.55       46.83      4.90 o
   5   2  10        1.55        0.53      3.26 o
   6   2  10       23.66       17.62      4.32 o
   7   2  10      198.96      207.39     12.79 o
   8   2  10      985.69      882.63     20.98 o
   9   2  10      988.39      905.45     21.66 o
  10   2  10      321.72      358.14     14.56 o
  11   2  10        0.51       -0.92      5.19 o
  12   2  10       36.04       32.25      8.17 o
  13   2  10        6.68       13.10      7.23 o
  14   2  10       76.60       86.23     14.55 o
  15   2  10       14.99       21.08     11.09 o
  16   2  10       58.89       63.24     14.14 o
  17   2  10       72.32       60.42     21.25 o
 -22   3  10        0.27       -4.46      8.62 o
 -21   3  10      232.30      273.09     22.85 o
 -20   3  10       47.66       51.64      9.11 o
 -19   3  10       21.42       16.91      7.41 o
 -18   3  10        0.73       -5.44      5.44 o
 -17   3  10       99.60       93.67      9.48 o
 -16   3  10       39.55       24.02     10.70 o
 -15   3  10        0.04        4.39      5.05 o
 -14   3  10      168.54      178.66     11.18 o
 -13   3  10       18.30        7.56      5.85 o
 -12   3  10      384.38      400.18     10.90 o
 -11   3  10      219.51      227.72      7.29 o
 -10   3  10      363.97      355.95      9.13 o
  -9   3  10     1798.12     1810.12     28.29 o
  -8   3  10      665.14      621.63     12.92 o
  -7   3  10     1226.43     1262.46     21.99 o
  -6   3  10        1.73       -2.31      2.31 o
  -5   3  10        7.33        3.69      4.92 o
  -4   3  10       67.79       72.81      4.42 o
  -3   3  10       88.67       87.03      4.47 o
  -2   3  10        9.63        8.53      2.29 o
  -1   3  10       71.98       59.86      6.21 o
   0   3  10      446.47      449.83     11.47 o
   1   3  10      132.02      116.99      8.81 o
   2   3  10       42.33       36.76      3.94 o
   3   3  10      488.37      478.50     11.54 o
   4   3  10       17.37       15.84      3.93 o
   5   3  10        6.27        4.14      3.44 o
   6   3  10       69.72       68.59      6.16 o
   7   3  10        1.25       -1.59      3.45 o
   8   3  10      260.24      234.42     11.12 o
   9   3  10      173.01      163.25     10.33 o
  10   3  10        5.25       -4.24      4.45 o
  11   3  10       42.63       48.49      9.28 o
  12   3  10        2.80       -5.98      5.98 o
  13   3  10        8.64        6.54      7.91 o
  14   3  10        6.08        5.62      9.15 o
  15   3  10        8.46       10.13      9.04 o
  16   3  10       30.36       22.40     10.22 o
  17   3  10       33.85       11.11     16.04 o
 -22   4  10        1.13       11.38      8.77 o
 -21   4  10        3.45        0.15      7.53 o
 -20   4  10       79.37       76.03     16.05 o
 -19   4  10        0.08       -0.39      7.46 o
 -18   4  10      123.92      131.81     12.14 o
 -17   4  10        2.19        5.72      6.02 o
 -16   4  10      139.07      128.91     12.58 o
 -15   4  10        8.48       12.87      5.68 o
 -14   4  10       18.10       20.21      6.05 o
 -13   4  10      101.84      101.28      8.49 o
 -12   4  10       21.05       23.06      6.23 o
 -11   4  10       17.56       19.38      4.47 o
 -10   4  10      340.77      321.00     10.08 o
  -9   4  10       85.69       86.52      7.34 o
  -8   4  10      254.57      241.51      8.77 o
  -7   4  10       89.92       86.66      5.70 o
  -6   4  10        1.25        1.04      2.88 o
  -5   4  10       13.94       10.97      3.21 o
  -4   4  10      356.27      349.07     10.53 o
  -3   4  10      586.39      576.34     13.04 o
  -2   4  10       91.38       72.35      5.00 o
  -1   4  10       41.89       39.49      5.09 o
   0   4  10       11.63       12.45      3.53 o
   1   4  10        3.19        4.90      4.32 o
   2   4  10      428.48      445.76     14.52 o
   3   4  10      409.08      426.20     15.98 o
   4   4  10        8.88        5.41      3.94 o
   5   4  10      141.32      128.86      8.59 o
   6   4  10       91.12       96.02     13.28 o
   7   4  10        5.97       14.78      5.11 o
   8   4  10      608.74      614.68     21.49 o
   9   4  10      131.26      111.59      8.95 o
  10   4  10        1.51        3.49      5.55 o
  11   4  10        1.63        7.71      6.13 o
  12   4  10        2.27       -1.62      6.15 o
  13   4  10       35.71       27.42     13.18 o
  14   4  10       10.62       -7.39      7.99 o
  15   4  10       91.03       80.38     15.04 o
  16   4  10        4.59       -2.99     11.84 o
 -21   5  10      139.26      163.14     14.27 o
 -20   5  10       87.82       80.36     11.12 o
 -19   5  10       43.09       27.49     10.15 o
 -18   5  10      111.91      128.56     11.79 o
 -17   5  10      358.54      400.50     17.80 o
 -16   5  10       17.86        9.01      6.29 o
 -15   5  10      171.04      164.22     13.17 o
 -14   5  10      369.40      370.64     20.97 o
 -13   5  10        9.94        9.80      5.54 o
 -12   5  10      265.12      245.30     22.04 o
 -11   5  10       10.59        9.65      7.45 o
 -10   5  10       88.81       92.89      8.71 o
  -9   5  10     1634.00     1575.11     36.01 o
  -8   5  10      325.69      332.90     14.46 o
  -7   5  10        9.89        5.18      4.23 o
  -6   5  10      273.57      257.83     11.64 o
  -5   5  10        4.10        4.33      3.26 o
  -4   5  10      587.45      619.28     15.81 o
  -3   5  10        1.26        4.83      3.36 o
  -2   5  10       17.21       12.98      4.71 o
  -1   5  10        4.77       -1.27      3.78 o
   0   5  10        0.74       -4.00      4.00 o
   1   5  10       91.16       78.20      5.64 o
   2   5  10      500.50      485.45     14.59 o
   3   5  10       10.13        7.13      4.14 o
   4   5  10        2.90       -0.86      3.91 o
   5   5  10       65.38       67.39      9.60 o
   6   5  10       68.58       56.60      7.80 o
   7   5  10      177.02      178.78     11.69 o
   8   5  10        4.48       10.49      5.88 o
   9   5  10        2.76       -2.03      6.03 o
  10   5  10        4.53        4.88      9.28 o
  11   5  10       15.08       12.07      7.55 o
  12   5  10       19.85       19.10      9.29 o
  13   5  10       10.69       15.93     11.30 o
  14   5  10       56.56       56.41     13.40 o
  15   5  10        0.84        2.90     11.76 o
  16   5  10        0.02       14.88     15.22 o
 -20   6  10        6.49        9.02     11.08 o
 -19   6  10      176.35      234.12     16.53 o
 -18   6  10       28.95       21.02      8.62 o
 -17   6  10       91.63      107.32     11.44 o
 -16   6  10       36.51       26.59      9.18 o
 -15   6  10      162.42      136.14     13.66 o
 -14   6  10        9.06       13.61      7.03 o
 -13   6  10      177.58      185.47     12.06 o
 -12   6  10      194.08      182.42     11.67 o
 -11   6  10       63.37       59.62      7.84 o
 -10   6  10       67.48       64.05      8.25 o
  -9   6  10      237.61      244.15     17.78 o
  -8   6  10      146.65      151.18     10.91 o
  -7   6  10      140.36      121.67      9.97 o
  -6   6  10      245.39      223.60     13.29 o
  -5   6  10       94.93       92.71     10.39 o
  -4   6  10      223.47      215.85     15.10 o
  -3   6  10       12.35       17.95      7.22 o
  -2   6  10      215.43      205.31     13.31 o
  -1   6  10      120.65      112.73      9.38 o
   0   6  10       35.75       42.01      5.61 o
   1   6  10        0.26        3.57      4.55 o
   2   6  10        5.68       12.71      5.02 o
   3   6  10       61.01       53.64      7.78 o
   4   6  10        0.87        2.98      5.04 o
   5   6  10      121.40      117.52      9.65 o
   6   6  10      179.57      218.26     19.84 o
   7   6  10        6.72       19.28      7.03 o
   8   6  10        0.33        4.07      7.19 o
   9   6  10       26.13       32.14     14.69 o
  10   6  10       15.39        4.97      8.43 o
  11   6  10       35.78       22.54     10.31 o
  12   6  10       25.47       47.88     12.53 o
  13   6  10        0.01       -1.29      8.34 o
  14   6  10       22.52       -8.51      9.52 o
  15   6  10       20.28       35.37     16.30 o
 -19   7  10      197.24      237.11     17.77 o
 -18   7  10       56.50       55.29      9.85 o
 -17   7  10       62.29       66.67     10.01 o
 -16   7  10        6.82       21.23      8.25 o
 -15   7  10       56.36       73.16      9.96 o
 -14   7  10       37.61       28.19      7.91 o
 -13   7  10      132.48      158.25     12.47 o
 -12   7  10      190.35      173.89     12.83 o
 -11   7  10       63.81       49.36      8.73 o
 -10   7  10       43.65       35.47      7.96 o
  -9   7  10        5.90       -2.16      5.33 o
  -8   7  10        0.26        3.55      5.63 o
  -7   7  10      780.49      755.91     28.50 o
  -6   7  10       42.66       15.82      7.09 o
  -5   7  10      937.81      910.67     29.02 o
  -4   7  10       43.34       33.13      7.83 o
  -3   7  10        8.46        9.36      6.66 o
  -2   7  10     1600.18     1593.69     41.53 o
  -1   7  10      511.58      566.69     23.81 o
   0   7  10      575.89      591.80     32.99 o
   1   7  10       84.31       77.72     10.56 o
   2   7  10      172.89      209.01     16.16 o
   3   7  10        8.81       11.93      7.61 o
   4   7  10       55.14       33.93      9.83 o
   5   7  10       43.49       43.21     10.69 o
   6   7  10      415.58      456.71     39.30 o
   7   7  10      309.68      348.11     27.53 o
   8   7  10        6.10        3.42      8.76 o
   9   7  10        3.38       -1.97      8.15 o
  10   7  10       13.51        1.63      9.14 o
  11   7  10        6.54        0.65      9.46 o
  12   7  10       52.34       79.31     21.25 o
  13   7  10       69.27       80.77     16.57 o
 -18   8  10        3.28       27.67     19.37 o
 -17   8  10       10.19       38.64     10.87 o
 -16   8  10       85.67       87.96     12.09 o
 -15   8  10       28.11       25.29      8.61 o
 -14   8  10       13.65       14.22      7.80 o
 -13   8  10       14.22       11.16      6.73 o
 -12   8  10        0.83        3.73      6.81 o
 -11   8  10       16.39       19.64      7.68 o
 -10   8  10       37.01       29.47      7.86 o
  -9   8  10       27.56       20.33      7.83 o
  -8   8  10       28.43        3.57      8.06 o
  -7   8  10      233.17      250.29     17.39 o
  -6   8  10        0.12       -6.50      6.50 o
  -5   8  10      376.61      404.70     22.84 o
  -4   8  10      130.28      132.17     12.84 o
  -3   8  10       64.20       68.83     10.48 o
  -2   8  10      238.15      223.44     17.24 o
  -1   8  10       18.83       -4.85      6.62 o
   0   8  10       10.60        9.77      7.27 o
   1   8  10       17.32       13.60      8.41 o
   2   8  10       36.09       21.30      8.68 o
   3   8  10       51.13       64.52     16.84 o
   4   8  10        0.16       -4.23      6.70 o
   5   8  10       60.52       28.06     11.44 o
   6   8  10      143.73      162.01     20.39 o
   7   8  10        0.68       -7.37      7.37 o
   8   8  10       67.24       70.65     13.58 o
   9   8  10      159.61      196.67     19.91 o
  10   8  10       68.03       73.17     14.61 o
  11   8  10       44.80       65.56     14.55 o
  12   8  10       10.63       14.08     11.24 o
 -16   9  10        0.58        6.72      8.84 o
 -15   9  10       46.81       48.32     10.69 o
 -14   9  10        0.44        4.58      7.99 o
 -13   9  10        0.35       12.98      7.86 o
 -12   9  10        4.09       10.11      7.76 o
 -11   9  10       23.84        8.10      7.38 o
 -10   9  10        4.09       15.01      7.51 o
  -9   9  10        0.16        0.70      8.01 o
  -8   9  10        1.06       -0.12      7.74 o
  -7   9  10       86.73       69.68     10.99 o
  -6   9  10      110.91      114.95     13.00 o
  -5   9  10       42.53       44.71     10.47 o
  -4   9  10      530.03      530.67     44.02 o
  -3   9  10       28.54       15.36     11.55 o
  -2   9  10       31.68       24.00      8.91 o
  -1   9  10        0.25        9.42      8.07 o
   0   9  10      367.08      387.35     23.20 o
   1   9  10       16.08        6.72      8.39 o
   2   9  10      229.15      250.40     19.85 o
   3   9  10       16.39       13.94     13.23 o
   4   9  10       64.25       70.52     13.03 o
   5   9  10      124.73      134.02     24.12 o
   6   9  10        0.33       -0.54      9.42 o
   7   9  10        6.24       20.13     10.90 o
   8   9  10       70.82       74.88     22.75 o
   9   9  10       10.62       18.82     14.70 o
  10   9  10        5.00        9.58     10.74 o
 -13  10  10       32.15       37.29     10.87 o
 -12  10  10       15.45       16.03      9.32 o
 -11  10  10       54.23       36.11     11.61 o
 -10  10  10       47.90       54.63     15.11 o
  -9  10  10       28.16       30.05     10.27 o
  -8  10  10        0.42        4.23      9.95 o
  -7  10  10       60.54       62.04     11.92 o
  -6  10  10       15.08       23.88      9.15 o
  -5  10  10      213.29      211.98     17.41 o
  -4  10  10       73.22       78.44     12.09 o
  -3  10  10       66.66       62.88     12.15 o
  -2  10  10      380.67      418.70     37.15 o
  -1  10  10        4.57       -5.34      8.45 o
   0  10  10       66.98       74.00     13.22 o
   1  10  10        6.46        9.05     11.56 o
   2  10  10      238.77      294.13     25.87 o
   3  10  10       73.87       88.93     21.66 o
   4  10  10       11.41       13.87     10.43 o
   5  10  10        5.35        8.05     10.36 o
   6  10  10        3.66        8.87      9.97 o
   7  10  10        1.06        2.60      9.77 o
   8  10  10        3.31        3.22     10.64 o
 -10  11  10       73.99       62.21     13.36 o
  -9  11  10       48.73       50.82     14.61 o
  -8  11  10        2.10       -8.00      8.00 o
  -7  11  10        1.67       -1.08      9.69 o
  -6  11  10        7.07       18.56      9.72 o
  -5  11  10       42.33       30.46     11.75 o
  -4  11  10       56.29       65.09     13.18 o
  -3  11  10      143.66      143.87     15.77 o
  -2  11  10       39.16       42.17     11.04 o
  -1  11  10       65.71       73.37     13.02 o
   0  11  10       56.92       56.55     14.80 o
   1  11  10       32.17       50.91     12.50 o
   2  11  10        4.68        2.59     10.08 o
   3  11  10       74.30       83.13     15.55 o
   4  11  10        1.50       12.42     10.70 o
   5  11  10       13.08       48.15     23.61 o
 -23   1  11       21.07       37.37     12.31 o
 -22   1  11        0.08       -7.30      9.14 o
 -21   1  11        6.79       15.10     20.50 o
 -20   1  11       10.22        6.04      8.79 o
 -19   1  11        0.48        4.20      9.51 o
 -18   1  11       34.15       33.77     10.45 o
 -17   1  11       74.24       71.37     11.25 o
 -16   1  11       62.89       59.44     11.34 o
 -15   1  11        3.48        5.10      6.06 o
 -14   1  11      499.62      530.52     13.98 o
 -13   1  11      439.81      422.70     15.68 o
 -12   1  11      468.05      446.79     11.92 o
 -11   1  11      368.74      372.20     16.04 o
 -10   1  11        8.53        2.51      5.78 o
  -9   1  11       95.31       91.65      7.13 o
  -8   1  11      376.16      374.84     17.32 o
  -7   1  11      184.24      174.88      5.24 o
  -6   1  11       13.44       16.09      2.14 o
  -5   1  11       14.31       18.48      2.97 o
  -4   1  11      105.61       98.08      7.28 o
  -3   1  11        1.98        8.20      3.06 o
  -2   1  11        7.22        6.04      2.36 o
  -1   1  11      860.02      839.98     15.87 o
   0   1  11        2.35        2.82      2.30 o
   1   1  11      194.26      201.27      8.37 o
   2   1  11      189.24      185.05      8.59 o
   3   1  11      704.59      649.00     13.32 o
   4   1  11       93.82      105.34      5.53 o
   5   1  11       43.56       39.42      4.67 o
   6   1  11        7.62        4.77      3.51 o
   7   1  11      262.32      289.44     10.86 o
   8   1  11      297.50      248.02     10.76 o
   9   1  11      222.46      227.10     11.25 o
  10   1  11        7.66        9.32      5.92 o
  11   1  11       62.67       68.84      8.74 o
  12   1  11      113.38      129.99     14.49 o
  13   1  11       30.20       16.57      9.26 o
  14   1  11       17.98       11.29      9.73 o
  15   1  11        3.32       17.31     10.90 o
  16   1  11       15.19        7.44     11.28 o
  17   1  11        2.95       11.50     11.52 o
 -22   2  11       12.38       22.63      8.88 o
 -21   2  11       41.40       39.88      8.85 o
 -20   2  11       63.56       71.09     12.51 o
 -19   2  11        9.24       19.80      9.51 o
 -18   2  11       21.46       24.28      6.47 o
 -17   2  11      135.50      126.39     12.39 o
 -16   2  11        0.54        5.13      4.73 o
 -15   2  11      221.43      226.95     16.20 o
 -14   2  11        2.76        1.35      3.77 o
 -13   2  11       26.99       29.61      6.57 o
 -12   2  11      117.06      140.13      6.21 o
 -11   2  11      541.97      538.21     12.59 o
 -10   2  11      138.42      146.54      4.86 o
  -9   2  11      253.50      251.95      7.20 o
  -8   2  11      350.21      364.53     11.43 o
  -7   2  11      147.91      149.54      6.69 o
  -6   2  11      361.85      352.50     11.28 o
  -5   2  11      788.53      728.45     14.32 o
  -4   2  11        9.06       18.41      3.80 o
  -3   2  11       60.08       48.93      4.59 o
  -2   2  11      154.22      151.01      5.88 o
  -1   2  11       10.45       10.85      4.23 o
   0   2  11       70.71       64.94      4.34 o
   1   2  11        4.59        0.52      3.39 o
   2   2  11     1603.75     1573.47     27.70 o
   3   2  11      206.06      218.06      7.98 o
   4   2  11      401.75      393.99     12.04 o
   5   2  11       16.83       18.08      4.05 o
   6   2  11      564.73      565.06     15.70 o
   7   2  11       21.51       35.77      6.07 o
   8   2  11        2.21       -3.94      3.94 o
   9   2  11      399.19      370.07     14.18 o
  10   2  11        0.19        6.56      5.83 o
  11   2  11       55.29       44.18     10.86 o
  12   2  11        1.04       -1.92      8.71 o
  13   2  11        0.00       10.95      8.96 o
  14   2  11       23.77       39.14     16.57 o
  15   2  11        0.03        3.04      9.58 o
  16   2  11       61.16       75.11     16.07 o
 -22   3  11       40.90       50.12     10.14 o
 -21   3  11        6.06       11.75      7.82 o
 -20   3  11        0.00        8.50      6.84 o
 -19   3  11        0.05       -4.93      6.00 o
 -18   3  11       10.92       12.69      6.58 o
 -17   3  11       46.83       48.65     11.57 o
 -16   3  11      456.62      415.56     16.39 o
 -15   3  11      214.84      219.99     14.50 o
 -14   3  11        4.94        7.41      4.80 o
 -13   3  11      588.59      554.08     21.76 o
 -12   3  11      202.75      215.26     12.58 o
 -11   3  11      298.28      277.19     11.37 o
 -10   3  11      129.54      129.37      8.43 o
  -9   3  11      108.18       88.48      5.73 o
  -8   3  11       62.56       70.54      4.72 o
  -7   3  11        3.19        3.69      2.57 o
  -6   3  11       48.14       46.30      4.00 o
  -5   3  11       16.35        7.91      3.68 o
  -4   3  11      196.57      206.77      8.05 o
  -3   3  11      308.31      284.25      8.55 o
  -2   3  11        7.06        8.86      3.28 o
  -1   3  11      157.83      157.90      8.08 o
   0   3  11      610.85      620.54     16.83 o
   1   3  11      169.68      193.03      9.56 o
   2   3  11      766.93      785.59     18.62 o
   3   3  11       50.02       65.85      6.14 o
   4   3  11      308.14      301.82     13.36 o
   5   3  11        2.93        5.48      4.54 o
   6   3  11        1.98        4.63      4.92 o
   7   3  11      377.26      397.89     13.57 o
   8   3  11        4.62        5.30      4.63 o
   9   3  11        2.90        5.89      5.77 o
  10   3  11       55.79       56.80     19.23 o
  11   3  11        0.58       -2.57      7.83 o
  12   3  11       17.01        7.19      9.82 o
  13   3  11       23.38       57.33     15.19 o
  14   3  11       36.20       11.82     12.35 o
  15   3  11      106.18       98.19     16.78 o
  16   3  11       56.82       43.02     14.83 o
 -21   4  11       12.53       27.14      9.41 o
 -20   4  11       87.91       87.83     11.80 o
 -19   4  11      155.93      187.82     16.63 o
 -18   4  11       14.48       -3.43      7.58 o
 -17   4  11       50.78       54.86     13.84 o
 -16   4  11       79.62       79.76     10.51 o
 -15   4  11      158.97      169.28     10.60 o
 -14   4  11      124.35      146.72     10.04 o
 -13   4  11       23.77       18.38      5.71 o
 -12   4  11      119.45      107.91      8.95 o
 -11   4  11       95.12       92.25      9.91 o
 -10   4  11     1132.35     1142.27     24.24 o
  -9   4  11       95.90      105.72      8.09 o
  -8   4  11       59.07       80.40      7.78 o
  -7   4  11        0.33       -0.29      3.69 o
  -6   4  11       36.04       37.68      4.51 o
  -5   4  11      249.71      251.11     10.00 o
  -4   4  11      411.95      413.79     12.27 o
  -3   4  11        0.63        0.85      3.65 o
  -2   4  11      233.10      221.02      9.32 o
  -1   4  11       27.11       28.06      4.08 o
   0   4  11      327.76      329.97     13.11 o
   1   4  11      269.48      248.98     10.58 o
   2   4  11      162.67      176.98      9.88 o
   3   4  11      131.64      139.99      8.32 o
   4   4  11      168.99      141.68      9.26 o
   5   4  11      294.97      281.04     13.37 o
   6   4  11      357.36      335.94     14.73 o
   7   4  11      453.93      475.38     16.89 o
   8   4  11        3.79       -1.86      5.68 o
   9   4  11      635.91      702.45     36.83 o
  10   4  11        5.83       -0.73      7.37 o
  11   4  11       34.21       31.79     11.30 o
  12   4  11        7.02       -3.66      9.24 o
  13   4  11       11.90       15.40      9.85 o
  14   4  11       49.52       50.66     13.44 o
  15   4  11       14.67       22.90     12.30 o
 -21   5  11        0.53        4.41      7.68 o
 -20   5  11       33.58       26.21      8.67 o
 -19   5  11      172.98      172.07     13.96 o
 -18   5  11      213.18      196.51     13.71 o
 -17   5  11      240.45      236.92     14.00 o
 -16   5  11        8.63        8.48      6.77 o
 -15   5  11        5.23       11.83      6.02 o
 -14   5  11       62.16       71.28      8.67 o
 -13   5  11      149.86      133.35     10.27 o
 -12   5  11      273.62      242.40     12.34 o
 -11   5  11      126.87      147.81     10.16 o
 -10   5  11      346.30      364.64     15.27 o
  -9   5  11       69.75       64.28      8.78 o
  -8   5  11      849.67      859.06     24.86 o
  -7   5  11        7.54        1.85      4.84 o
  -6   5  11      385.95      355.05     15.74 o
  -5   5  11       13.49        4.21      4.96 o
  -4   5  11      169.95      156.86     11.16 o
  -3   5  11       11.17       10.96      8.35 o
  -2   5  11       18.56        5.38      5.43 o
  -1   5  11       70.65       80.65      8.89 o
   0   5  11       58.95       51.23      9.92 o
   1   5  11       10.73       15.26      6.82 o
   2   5  11      756.08      724.70     20.91 o
   3   5  11       61.05       63.18     10.36 o
   4   5  11      176.92      209.15     14.18 o
   5   5  11       57.14       44.30      8.80 o
   6   5  11      681.76      753.41     29.34 o
   7   5  11       21.99       16.96      7.43 o
   8   5  11      163.63      197.07     16.43 o
   9   5  11      185.86      256.60     37.49 o
  10   5  11        2.23        7.24      8.11 o
  11   5  11       67.22       75.38     12.59 o
  12   5  11        2.47        0.71      8.74 o
  13   5  11       11.04        3.81     10.17 o
  14   5  11       61.85       78.73     15.55 o
  15   5  11       69.24       95.33     24.92 o
 -20   6  11        7.07       12.33      8.10 o
 -19   6  11       26.16       27.07      9.03 o
 -18   6  11        1.55        0.08      7.05 o
 -17   6  11        4.67       -0.06      8.26 o
 -16   6  11       27.47       37.05     10.89 o
 -15   6  11       44.86       53.72     11.91 o
 -14   6  11       47.17       58.16      8.53 o
 -13   6  11        5.90       10.12      5.99 o
 -12   6  11       11.91        9.49      5.76 o
 -11   6  11       95.90       96.97     13.49 o
 -10   6  11        1.34        4.80      6.39 o
  -9   6  11       32.69       25.05      6.76 o
  -8   6  11      707.46      706.72     22.45 o
  -7   6  11      393.84      378.68     16.68 o
  -6   6  11       57.57       28.78     10.60 o
  -5   6  11       26.55       24.15     10.21 o
  -4   6  11      331.91      325.05     16.57 o
  -3   6  11       41.93       19.79      6.91 o
  -2   6  11       84.40       95.21     11.24 o
  -1   6  11      220.11      214.86     20.45 o
   0   6  11       13.11        6.76      6.00 o
   1   6  11      673.63      715.13     25.95 o
   2   6  11      256.37      262.43     16.12 o
   3   6  11       10.44        6.02      7.12 o
   4   6  11       40.39       45.29     10.00 o
   5   6  11       20.47       21.29      8.52 o
   6   6  11       80.00      115.47     15.94 o
   7   6  11       31.13       27.54      9.16 o
   8   6  11        8.37        8.73      7.84 o
   9   6  11      238.88      322.97     24.26 o
  10   6  11       42.12       33.95     11.92 o
  11   6  11       30.30       24.44      9.94 o
  12   6  11       47.35       46.10     15.20 o
  13   6  11        4.38        9.86     12.16 o
  14   6  11        7.07        1.03     11.39 o
 -19   7  11       66.28      100.43     36.34 o
 -18   7  11        0.83       11.17      9.29 o
 -17   7  11       26.98       30.92      9.23 o
 -16   7  11        4.47       16.92      7.55 o
 -15   7  11        4.23       10.13      7.41 o
 -14   7  11        0.79        2.67      6.48 o
 -13   7  11        1.54       -7.81      7.81 o
 -12   7  11      317.26      352.70     19.08 o
 -11   7  11       35.57       42.36     11.00 o
 -10   7  11        2.55        2.46      6.55 o
  -9   7  11       49.26       39.49      8.61 o
  -8   7  11       19.95       13.05      8.88 o
  -7   7  11       32.44       33.59      7.59 o
  -6   7  11      232.67      253.73     15.70 o
  -5   7  11      251.53      288.27     24.63 o
  -4   7  11       40.65       30.27      7.57 o
  -3   7  11      734.72      765.84     29.02 o
  -2   7  11      716.12      714.37     25.88 o
  -1   7  11       45.11       40.75      8.83 o
   0   7  11       40.03       57.57      9.33 o
   1   7  11        0.21        2.87      6.70 o
   2   7  11       34.01       20.72      7.93 o
   3   7  11        4.87        5.51      7.25 o
   4   7  11       56.92       46.99     12.66 o
   5   7  11       28.30       17.27      9.39 o
   6   7  11       55.94       56.73     21.65 o
   7   7  11        4.79        2.39      7.89 o
   8   7  11        0.91        6.92      8.35 o
   9   7  11       28.83       36.23     11.31 o
  10   7  11      130.40      157.15     18.71 o
  11   7  11        4.06       19.28     10.80 o
  12   7  11       35.87       31.25     12.77 o
 -17   8  11       60.43       66.21     11.24 o
 -16   8  11        5.47       -4.13      9.06 o
 -15   8  11       11.76        8.12      8.05 o
 -14   8  11       20.78       24.94      8.58 o
 -13   8  11       10.14        0.76      6.94 o
 -12   8  11        1.05        3.90      7.03 o
 -11   8  11        1.35        9.14      7.24 o
 -10   8  11       64.38       51.61     10.63 o
  -9   8  11       81.90       69.86      9.67 o
  -8   8  11       79.33       70.52     11.52 o
  -7   8  11       80.75       54.45     12.42 o
  -6   8  11     1039.15     1069.08     50.38 o
  -5   8  11        6.41        6.09      8.25 o
  -4   8  11      257.35      265.08     21.92 o
  -3   8  11      144.90      133.17     16.41 o
  -2   8  11       44.84       41.21      9.82 o
  -1   8  11       57.89       34.32      9.06 o
   0   8  11      163.05      147.80     13.63 o
   1   8  11       37.35       45.64      9.30 o
   2   8  11        4.62       13.28      7.64 o
   3   8  11       89.62       88.42     11.91 o
   4   8  11      312.53      324.59     29.14 o
   5   8  11        0.12       -0.75      8.43 o
   6   8  11        1.63        8.00      8.50 o
   7   8  11      125.23      131.15     24.69 o
   8   8  11       46.56       52.46     12.94 o
   9   8  11        1.47       -1.33      9.40 o
  10   8  11        4.43        4.19     10.04 o
  11   8  11       11.01       16.38     11.27 o
 -15   9  11        0.70       -2.41      8.13 o
 -14   9  11       15.80       -1.00      9.33 o
 -13   9  11       71.41       47.61     13.37 o
 -12   9  11       23.57       19.17     12.09 o
 -11   9  11       20.94       18.75      8.01 o
 -10   9  11       48.97       57.90     10.44 o
  -9   9  11       38.13       20.77      8.48 o
  -8   9  11      172.44      162.39     15.19 o
  -7   9  11      438.32      491.68     35.88 o
  -6   9  11        9.17       12.57      8.01 o
  -5   9  11       32.06       27.96     10.54 o
  -4   9  11      132.38      139.96     19.54 o
  -3   9  11       30.66       44.50      9.45 o
  -2   9  11       37.35       33.48     13.14 o
  -1   9  11        1.15        6.73      7.58 o
   0   9  11       77.32       48.81     10.83 o
   1   9  11        1.12        8.20      8.11 o
   2   9  11       89.21       67.20     11.51 o
   3   9  11       18.96       22.22      9.61 o
   4   9  11        0.66       -8.58      8.58 o
   5   9  11       50.11       49.77     13.05 o
   6   9  11       30.78       43.59     12.99 o
   7   9  11        0.71       15.74     10.27 o
   8   9  11       17.27       28.38     11.96 o
   9   9  11        1.88       -0.43     10.03 o
 -12  10  11       18.09        6.50      9.77 o
 -11  10  11        7.64       12.56      8.60 o
 -10  10  11       23.49       42.56     10.46 o
  -9  10  11       17.66        9.80      9.36 o
  -8  10  11        2.68        5.57      8.39 o
  -7  10  11        1.85        1.56      8.56 o
  -6  10  11       40.27       54.49     11.28 o
  -5  10  11      252.11      276.90     28.48 o
  -4  10  11       75.67       78.74     12.68 o
  -3  10  11       16.41       17.55      9.34 o
  -2  10  11       89.89      114.98     14.51 o
  -1  10  11       81.54       84.47     12.61 o
   0  10  11      159.89      175.26     28.59 o
   1  10  11       20.56       20.29     10.09 o
   2  10  11       13.58       11.05      9.58 o
   3  10  11       13.89        5.30      9.23 o
   4  10  11        3.77        8.10     10.02 o
   5  10  11       21.65       37.99     13.76 o
   6  10  11        8.67       -4.16     10.55 o
  -8  11  11      116.20      126.14     15.61 o
  -7  11  11      124.03      140.60     18.21 o
  -6  11  11        1.86       13.89     10.54 o
  -5  11  11       13.80       25.63     11.10 o
  -4  11  11       17.26       19.39     10.52 o
  -3  11  11       32.73       31.24     10.37 o
  -2  11  11       35.55       24.91     10.62 o
  -1  11  11        4.36       10.56      9.52 o
   0  11  11       18.62        5.21     10.14 o
   1  11  11        0.32       13.11      9.92 o
   2  11  11       16.72       34.08     11.77 o
 -22   0  12       13.46       42.82     19.11 o
 -21   0  12        5.51        9.00      9.82 o
 -20   0  12        4.07       97.26     46.86 o
 -19   0  12      158.56      175.23     16.59 o
 -18   0  12        1.02        4.01      7.67 o
 -17   0  12      283.78      338.90     38.96 o
 -16   0  12     1235.06     1300.99     46.27 o
 -15   0  12       53.06       40.80     15.79 o
 -14   0  12      327.75      330.76     29.70 o
 -13   0  12      435.13      409.82     14.66 o
 -12   0  12        0.13       -1.13     13.79 o
 -11   0  12        7.06       -9.40     12.26 o
 -10   0  12      282.73      314.02     31.51 o
  -9   0  12      156.79      161.08     20.76 o
  -8   0  12       50.56       36.16     14.96 o
  -7   0  12     1118.08     1115.66     25.75 o
  -6   0  12      121.83      106.29      6.81 o
  -5   0  12      396.80      388.99     12.73 o
  -4   0  12       68.98       75.81      7.22 o
  -3   0  12       49.77       65.59      6.22 o
  -2   0  12     2472.58     2398.49     55.92 o
  -1   0  12      212.60      174.69     14.91 o
   0   0  12       64.55       77.08      7.25 o
   1   0  12     2267.99     2230.84     48.48 o
   2   0  12      764.60      737.38     24.57 o
   3   0  12     2500.56     2406.19     56.46 o
   4   0  12        2.85        8.73      5.50 o
   5   0  12      369.94      357.72     16.32 o
   6   0  12      278.93      308.51     17.01 o
   7   0  12        9.23        5.44     11.34 o
   8   0  12       11.51       19.24      9.74 o
   9   0  12       75.99       46.02     17.51 o
  10   0  12       33.70       65.21     14.10 o
  11   0  12       83.64       77.06     15.51 o
  12   0  12       86.17       90.95     29.20 o
  13   0  12      245.66      283.02     34.86 o
  14   0  12       67.60       59.60     21.35 o
  15   0  12       26.20       67.59     21.93 o
  16   0  12       19.84       14.86     16.74 o
 -22   1  12       44.72       62.06      9.46 o
 -21   1  12       24.12       24.16     10.56 o
 -20   1  12       25.32       35.93     11.57 o
 -19   1  12      123.95      145.07     17.67 o
 -18   1  12       25.39       17.37      8.07 o
 -17   1  12       21.20       20.10      5.49 o
 -16   1  12       48.01       41.88      8.98 o
 -15   1  12      208.69      207.59     21.01 o
 -14   1  12      116.20      119.36      8.56 o
 -13   1  12      350.06      362.79     12.79 o
 -12   1  12       39.36       40.48      7.40 o
 -11   1  12        2.25        1.08      5.40 o
 -10   1  12       16.73       13.00      8.97 o
  -9   1  12       11.79       13.36      4.73 o
  -8   1  12       43.38       33.21      4.91 o
  -7   1  12      565.71      589.64     11.11 o
  -6   1  12      130.97      137.22      6.92 o
  -5   1  12       23.79       26.76      3.89 o
  -4   1  12       88.73       93.21      7.11 o
  -3   1  12       98.73      105.78      5.96 o
  -2   1  12        5.93        7.38      4.10 o
  -1   1  12      672.04      636.65     14.48 o
   0   1  12       25.47       27.72      4.40 o
   1   1  12     3229.87     3165.87     47.32 o
   2   1  12      122.17      117.05      7.28 o
   3   1  12      196.71      206.13      9.51 o
   4   1  12     1991.15     1916.60     31.64 o
   5   1  12      125.32      157.54     10.33 o
   6   1  12      366.96      379.59     13.15 o
   7   1  12        0.71        4.36      5.54 o
   8   1  12        5.12       -2.21      5.86 o
   9   1  12      174.90      173.84     18.00 o
  10   1  12        5.47        9.12      7.72 o
  11   1  12        0.09       -0.86      7.36 o
  12   1  12       49.44       51.32     11.13 o
  13   1  12        0.18        3.14      9.58 o
  14   1  12        6.13       12.60     11.83 o
  15   1  12        0.05        0.22     10.52 o
  16   1  12       47.92       53.83     14.63 o
 -22   2  12        0.67        6.42      8.95 o
 -21   2  12      106.22      135.85     21.48 o
 -20   2  12       14.15       18.56      7.04 o
 -19   2  12       83.85       95.89     15.20 o
 -18   2  12        2.93        8.49      5.70 o
 -17   2  12      343.38      359.68     21.50 o
 -16   2  12        1.05       14.51      6.69 o
 -15   2  12      286.35      270.42     19.23 o
 -14   2  12       69.68       70.93     10.05 o
 -13   2  12     1326.89     1355.54     25.83 o
 -12   2  12       50.39       39.47      5.59 o
 -11   2  12      277.26      265.42      8.40 o
 -10   2  12      284.58      276.23     10.56 o
  -9   2  12       57.69       58.34      4.17 o
  -8   2  12      398.86      414.35     10.56 o
  -7   2  12      411.74      387.92      9.18 o
  -6   2  12      613.34      582.29     12.19 o
  -5   2  12      234.29      243.73     10.12 o
  -4   2  12      137.44      143.46      6.37 o
  -3   2  12      108.86      106.56      8.18 o
  -2   2  12       40.13       37.06      4.13 o
  -1   2  12      387.10      376.95     13.70 o
   0   2  12      945.40      938.03     18.20 o
   1   2  12      169.66      179.32      8.65 o
   2   2  12     1537.16     1498.72     28.62 o
   3   2  12      249.82      293.23     14.00 o
   4   2  12      446.24      416.55     12.88 o
   5   2  12      608.46      574.28     24.60 o
   6   2  12      532.98      517.27     19.30 o
   7   2  12      183.93      194.00     15.29 o
   8   2  12      173.62      151.85     13.14 o
   9   2  12        3.04       -0.25      6.80 o
  10   2  12      214.03      222.10     17.88 o
  11   2  12       63.40       71.80     11.88 o
  12   2  12        1.07       15.67      9.28 o
  13   2  12       14.23       16.96     10.16 o
  14   2  12        7.87       12.94     10.02 o
  15   2  12        5.40       -2.33     10.75 o
 -22   3  12        6.41        1.18     37.35 o
 -21   3  12        0.05        9.65      9.60 o
 -20   3  12       61.90       66.20      9.53 o
 -19   3  12       55.40       49.24      8.77 o
 -18   3  12       31.53       28.52      7.41 o
 -17   3  12       42.77       40.10      7.56 o
 -16   3  12      189.50      217.96     16.77 o
 -15   3  12        0.81        5.19      6.60 o
 -14   3  12       12.08       10.86      7.36 o
 -13   3  12        1.66       -2.49      5.82 o
 -12   3  12      298.51      275.53     14.56 o
 -11   3  12     1009.78     1004.50     19.65 o
 -10   3  12       25.43       24.31      3.88 o
  -9   3  12      754.20      746.09     26.29 o
  -8   3  12       17.63        7.87      3.61 o
  -7   3  12      160.64      157.21      6.87 o
  -6   3  12        5.51       -0.18      4.89 o
  -5   3  12      262.46      264.19      8.59 o
  -4   3  12      144.25      148.56     12.49 o
  -3   3  12      161.78      161.19      9.87 o
  -2   3  12       18.90       19.47      3.67 o
  -1   3  12        1.13        2.56      3.32 o
   0   3  12     1577.62     1513.77     33.55 o
   1   3  12        3.33        2.79      4.54 o
   2   3  12      154.81      143.07     14.21 o
   3   3  12       64.29       56.36      7.00 o
   4   3  12      170.45      188.14     12.36 o
   5   3  12     2302.43     2331.87     55.01 o
   6   3  12      191.40      205.47     13.88 o
   7   3  12      121.66      118.62     10.78 o
   8   3  12       43.55       28.79      9.61 o
   9   3  12       20.97       10.61      7.74 o
  10   3  12       46.24       52.99     13.11 o
  11   3  12       44.78       38.26     11.63 o
  12   3  12       17.57       33.11     11.28 o
  13   3  12       51.85       51.77     16.00 o
  14   3  12        2.02        9.26     12.40 o
  15   3  12       78.81      101.06     16.74 o
 -21   4  12       37.27       31.44      8.98 o
 -20   4  12        0.78        1.55      7.04 o
 -19   4  12       27.65       28.83     11.48 o
 -18   4  12      281.56      293.12     17.44 o
 -17   4  12       66.51       94.62      9.16 o
 -16   4  12       96.77      116.30      9.58 o
 -15   4  12       12.21        0.90      5.47 o
 -14   4  12      100.19      100.36      8.28 o
 -13   4  12      157.05      142.16      9.56 o
 -12   4  12      302.46      303.57     13.30 o
 -11   4  12        1.55       -1.17      4.56 o
 -10   4  12       11.87       -3.05      4.54 o
  -9   4  12      212.27      214.23      9.83 o
  -8   4  12      140.58      144.12      9.25 o
  -7   4  12        7.22        5.76      6.19 o
  -6   4  12       64.21       65.67      6.25 o
  -5   4  12       70.44       75.49     11.64 o
  -4   4  12     1212.82     1175.71     28.93 o
  -3   4  12       13.72       14.66      5.42 o
  -2   4  12        1.19       -4.43      4.64 o
  -1   4  12     1287.73     1315.18     37.06 o
   0   4  12      426.33      403.12     17.57 o
   1   4  12      234.78      206.11     13.89 o
   2   4  12       15.26       12.29      7.27 o
   3   4  12       29.63       28.84      6.80 o
   4   4  12       83.21       61.61     11.95 o
   5   4  12       32.07       28.96      7.17 o
   6   4  12      730.33      756.11     26.86 o
   7   4  12      159.11      157.17     16.08 o
   8   4  12      189.11      264.14     24.59 o
   9   4  12        0.01       -2.87      7.22 o
  10   4  12       69.95       76.33     14.11 o
  11   4  12      104.52      118.68     16.55 o
  12   4  12       46.71       31.33     13.16 o
  13   4  12       21.75       19.16     10.96 o
  14   4  12        0.17      -12.50     12.50 o
 -20   5  12       64.40       66.24     10.21 o
 -19   5  12       14.69       15.27      7.81 o
 -18   5  12        0.44        8.54      9.78 o
 -17   5  12        4.69        5.94      6.23 o
 -16   5  12        0.57        4.99      5.96 o
 -15   5  12       42.34       29.67      8.65 o
 -14   5  12       13.95        9.68      6.14 o
 -13   5  12        9.50       12.84      7.87 o
 -12   5  12       80.61       72.15     12.90 o
 -11   5  12      597.32      591.09     20.19 o
 -10   5  12       18.58       28.29      6.41 o
  -9   5  12        0.71        0.99      6.01 o
  -8   5  12       34.17       19.63      5.91 o
  -7   5  12      276.76      263.29     13.82 o
  -6   5  12      395.15      397.70     19.92 o
  -5   5  12       12.83       25.63      6.31 o
  -4   5  12      284.63      322.43     15.75 o
  -3   5  12      342.52      350.83     25.12 o
  -2   5  12       47.93       63.92      8.69 o
  -1   5  12      677.32      682.95     30.88 o
   0   5  12      362.88      370.49     17.80 o
   1   5  12      240.93      213.27     14.27 o
   2   5  12       26.79       25.55     13.65 o
   3   5  12       12.00       11.28      6.81 o
   4   5  12       72.57       59.65      9.04 o
   5   5  12      105.02       80.63     10.67 o
   6   5  12      330.62      348.63     19.34 o
   7   5  12       27.39       38.28      8.98 o
   8   5  12       76.12       86.98     12.99 o
   9   5  12      229.27      245.88     20.35 o
  10   5  12      146.60      170.51     19.89 o
  11   5  12       48.91       30.95     10.85 o
  12   5  12       22.17       42.00     16.56 o
  13   5  12        0.01       -8.82      8.82 o
  14   5  12        4.01       20.54     17.46 o
 -19   6  12       38.32       27.79     10.00 o
 -18   6  12        3.07        0.32      6.93 o
 -17   6  12        0.27        5.35      7.06 o
 -16   6  12        1.74        6.69      6.59 o
 -15   6  12       87.12      114.36     12.11 o
 -14   6  12      231.03      246.42     26.19 o
 -13   6  12       27.19       17.70      6.89 o
 -12   6  12       12.08       11.40      6.01 o
 -11   6  12      831.12      850.78     26.05 o
 -10   6  12      118.95      115.97     14.20 o
  -9   6  12      411.24      413.09     22.57 o
  -8   6  12        6.31       10.41      6.01 o
  -7   6  12       11.50        7.71      6.21 o
  -6   6  12       33.51       13.22      6.98 o
  -5   6  12       12.19       12.25      6.11 o
  -4   6  12       66.24       55.29     18.74 o
  -3   6  12      728.91      742.18     25.61 o
  -2   6  12      617.20      581.30     22.76 o
  -1   6  12       63.60       61.19      9.43 o
   0   6  12       19.25       12.24      6.66 o
   1   6  12      173.91      195.71     20.04 o
   2   6  12       29.48       16.96      7.37 o
   3   6  12      114.79      110.95     11.75 o
   4   6  12      165.95      147.78     15.98 o
   5   6  12       17.01       12.85      7.44 o
   6   6  12       99.86       83.61     15.04 o
   7   6  12      376.26      444.95     24.71 o
   8   6  12       34.07       34.91     16.20 o
   9   6  12       21.01       38.18     11.32 o
  10   6  12       37.41       30.90     12.83 o
  11   6  12        4.24        8.93      9.78 o
  12   6  12       69.90      104.67     20.23 o
  13   6  12        1.24       -4.60     22.92 o
 -18   7  12        0.10       -7.45      7.87 o
 -17   7  12      106.01      120.43     12.28 o
 -16   7  12       53.23       55.71      9.23 o
 -15   7  12      164.06      189.32     16.19 o
 -14   7  12       13.74       14.00      7.37 o
 -13   7  12      248.43      238.91     15.26 o
 -12   7  12      137.44      143.16     13.08 o
 -11   7  12        1.21        4.24      6.14 o
 -10   7  12       68.73       73.94      9.28 o
  -9   7  12      232.33      214.37     18.66 o
  -8   7  12      122.34      131.63     15.42 o
  -7   7  12      454.26      428.48     30.61 o
  -6   7  12      142.49      128.22     12.21 o
  -5   7  12        3.89        7.17      6.63 o
  -4   7  12      137.76      125.70     18.07 o
  -3   7  12        2.94       -2.77      7.48 o
  -2   7  12       53.93       33.53      8.58 o
  -1   7  12      127.25      104.85     11.83 o
   0   7  12       31.60       26.13      8.27 o
   1   7  12       10.71        9.49      7.20 o
   2   7  12        1.14        0.98      8.38 o
   3   7  12        1.40        3.25      7.02 o
   4   7  12      311.02      364.10     20.65 o
   5   7  12      153.58      137.55     14.15 o
   6   7  12      378.01      516.87     48.87 o
   7   7  12       16.92       11.09      8.45 o
   8   7  12        9.47       -0.09      8.54 o
   9   7  12      131.44      221.70     34.09 o
  10   7  12      176.33      186.66     19.67 o
  11   7  12       10.55       16.99     10.64 o
 -16   8  12        1.07       -0.76      8.24 o
 -15   8  12      121.28      165.89     19.44 o
 -14   8  12        3.19        2.76      7.54 o
 -13   8  12      103.42      132.20     12.71 o
 -12   8  12       14.16        7.08      9.41 o
 -11   8  12       12.02       24.82      8.17 o
 -10   8  12       41.67       30.34      8.90 o
  -9   8  12       16.13       24.83      8.95 o
  -8   8  12      191.13      218.47     16.12 o
  -7   8  12      197.16      204.47     17.10 o
  -6   8  12       73.94       63.42     15.29 o
  -5   8  12       68.67       77.17     12.34 o
  -4   8  12        9.88       11.81      7.87 o
  -3   8  12       43.45       42.39      9.65 o
  -2   8  12        5.35       13.90      7.70 o
  -1   8  12       30.74       19.43      8.97 o
   0   8  12        1.33       -3.24      6.72 o
   1   8  12      104.76       80.37     11.30 o
   2   8  12        3.44        9.37     11.80 o
   3   8  12        3.22       -5.19      7.13 o
   4   8  12        8.17       -0.60      7.67 o
   5   8  12        8.26        5.44      9.38 o
   6   8  12        2.72        1.11      8.75 o
   7   8  12       33.21       29.85     10.47 o
   8   8  12       24.30       12.58     11.73 o
   9   8  12      125.65      123.05     16.75 o
  10   8  12       21.19       27.60     15.39 o
 -14   9  12        1.34       -6.36      8.38 o
 -13   9  12      115.20      117.18     13.37 o
 -12   9  12       52.72       32.38     12.93 o
 -11   9  12      174.98      146.81     18.13 o
 -10   9  12       11.56        5.32     10.02 o
  -9   9  12        0.07        0.21      7.83 o
  -8   9  12       86.72       99.26     12.08 o
  -7   9  12        1.15        1.15      7.28 o
  -6   9  12      120.88      138.33     14.08 o
  -5   9  12      193.45      225.15     26.42 o
  -4   9  12      283.47      319.77     20.45 o
  -3   9  12      197.13      215.86     21.08 o
  -2   9  12       50.33       55.75     10.83 o
  -1   9  12        1.52       -8.36      9.32 o
   0   9  12       48.98       50.08     14.33 o
   1   9  12        2.74        3.28      8.44 o
   2   9  12       12.08       -4.97      8.22 o
   3   9  12       35.35       47.02     13.47 o
   4   9  12       10.64       26.30     12.84 o
   5   9  12       40.93       57.27     11.74 o
   6   9  12       66.98       67.41     13.00 o
   7   9  12       48.81       61.85     16.77 o
   8   9  12        0.98        3.70     16.67 o
 -11  10  12        9.31       14.98      9.56 o
 -10  10  12       62.80       63.59     11.34 o
  -9  10  12       57.12       52.29     14.48 o
  -8  10  12       32.06       30.66     10.89 o
  -7  10  12      160.81      145.27     15.28 o
  -6  10  12        0.41       -7.57     11.00 o
  -5  10  12        0.82       18.58      9.67 o
  -4  10  12       36.43       30.34     13.10 o
  -3  10  12        0.00       -7.07      8.32 o
  -2  10  12       32.05        8.68      9.32 o
  -1  10  12       61.96       61.56     14.83 o
   0  10  12       11.87       15.58     11.53 o
   1  10  12        0.23       -5.32      8.48 o
   2  10  12        1.25       -5.77      8.95 o
   3  10  12       33.17       44.35     11.53 o
   4  10  12        1.25       -8.61      8.89 o
   5  10  12        0.69       34.26     22.22 o
  -5  11  12       72.40       66.20     19.84 o
  -4  11  12       16.25       27.48     11.53 o
  -3  11  12       25.40       14.95     11.00 o
  -2  11  12       45.72       23.91     12.03 o
 -22   1  13       20.73       59.13     12.53 o
 -21   1  13        4.05       12.05      6.78 o
 -20   1  13        2.40        3.08      5.86 o
 -19   1  13      192.41      225.58     16.15 o
 -18   1  13        8.03       17.93      7.84 o
 -17   1  13        0.78        1.95      6.64 o
 -16   1  13       15.12       20.92      4.75 o
 -15   1  13      217.31      231.05     15.15 o
 -14   1  13      204.54      201.47      9.35 o
 -13   1  13       77.89       73.57      5.36 o
 -12   1  13      290.99      225.95     21.87 o
 -11   1  13        1.30        4.30      9.70 o
 -10   1  13       51.64       25.46     11.19 o
  -9   1  13       18.14       26.89      4.26 o
  -8   1  13      523.82      486.95      9.98 o
  -7   1  13       31.00       39.09      4.21 o
  -6   1  13      516.36      533.02     17.51 o
  -5   1  13     2956.32     2803.99     40.80 o
  -4   1  13      533.73      532.78     16.26 o
  -3   1  13     1503.18     1444.74     24.46 o
  -2   1  13      920.14      893.08     24.03 o
  -1   1  13     1166.87     1172.85     25.45 o
   0   1  13     1252.65     1199.00     27.64 o
   1   1  13     1223.50     1108.91     26.50 o
   2   1  13     4421.12     4069.66     76.14 o
   3   1  13       19.46       17.00      5.54 o
   4   1  13       93.12       97.73      9.01 o
   5   1  13       59.93       39.22      7.13 o
   6   1  13      503.19      519.42     21.64 o
   7   1  13        5.07        2.24      6.01 o
   8   1  13      120.44      112.17     11.42 o
   9   1  13       79.00       79.32     11.39 o
  10   1  13      107.40       64.11     11.59 o
  11   1  13        2.84        5.40      9.14 o
  12   1  13      136.85      190.46     19.38 o
  13   1  13        3.78        5.81      9.77 o
  14   1  13       34.22       21.34     19.78 o
 -21   2  13       18.67       17.16     10.39 o
 -20   2  13       16.84       10.87      6.33 o
 -19   2  13        1.02       -4.58      6.71 o
 -18   2  13       14.97       14.14      7.39 o
 -17   2  13      237.07      231.67     16.67 o
 -16   2  13      217.88      228.41     18.33 o
 -15   2  13       73.83       88.89     12.48 o
 -14   2  13      153.45      176.66      8.97 o
 -13   2  13      648.34      669.88     14.06 o
 -12   2  13      113.65      121.37      7.52 o
 -11   2  13      120.28      119.74      7.52 o
 -10   2  13        1.98        2.23      2.65 o
  -9   2  13        6.95        9.67      4.03 o
  -8   2  13        6.24        7.70      4.86 o
  -7   2  13      831.15      764.94     18.33 o
  -6   2  13      286.50      292.92     13.28 o
  -5   2  13     2361.65     2271.23     35.37 o
  -4   2  13       25.24       25.77      4.74 o
  -3   2  13        7.35        5.80      3.39 o
  -2   2  13      352.59      343.08     12.40 o
  -1   2  13       87.82       85.03      7.81 o
   0   2  13      973.89      937.34     25.18 o
   1   2  13     1022.82      943.15     24.88 o
   2   2  13      452.24      439.16     16.53 o
   3   2  13       33.22       64.10      9.32 o
   4   2  13      103.41      103.11     10.87 o
   5   2  13      209.42      210.66     15.02 o
   6   2  13        1.22       -5.56      5.56 o
   7   2  13       20.87       25.22      8.08 o
   8   2  13       19.36       10.46      7.72 o
   9   2  13       77.00       73.11     11.59 o
  10   2  13       69.30       54.68     11.80 o
  11   2  13        1.71        9.11      9.01 o
  12   2  13       14.92       36.66     11.34 o
  13   2  13        0.02        0.12     10.03 o
  14   2  13        0.05       -9.45      9.45 o
 -21   3  13       14.93       21.79      7.93 o
 -20   3  13       22.75       41.28      9.41 o
 -19   3  13       58.04       50.41      8.22 o
 -18   3  13      171.08      189.70     20.29 o
 -17   3  13       32.87       27.63     10.16 o
 -16   3  13        2.88       -1.06      8.15 o
 -15   3  13       84.16       78.21      7.13 o
 -14   3  13       33.54       26.33      8.01 o
 -13   3  13      961.63      958.21     34.65 o
 -12   3  13      387.34      358.76     11.49 o
 -11   3  13       33.02       36.13      8.26 o
 -10   3  13       12.90        7.31      3.35 o
  -9   3  13      211.34      196.08     17.04 o
  -8   3  13       79.28       75.62      6.75 o
  -7   3  13       59.12       93.39     10.14 o
  -6   3  13      129.00      120.09      7.65 o
  -5   3  13      450.49      514.70     14.62 o
  -4   3  13      640.29      640.82     18.95 o
  -3   3  13      754.22      785.43     26.57 o
  -2   3  13      165.53      184.77     16.30 o
  -1   3  13       22.99       32.26      6.15 o
   0   3  13       63.28       70.71      8.92 o
   1   3  13        1.44        6.63      5.02 o
   2   3  13      392.34      391.49     19.19 o
   3   3  13       39.71       39.49      8.72 o
   4   3  13      478.10      493.44     22.09 o
   5   3  13      445.97      499.96     22.04 o
   6   3  13      129.91      141.39     12.58 o
   7   3  13        1.81       -7.13      9.14 o
   8   3  13        5.27        6.37      7.68 o
   9   3  13        1.56       -3.37      7.17 o
  10   3  13        0.59        3.02      7.77 o
  11   3  13        0.80        7.95      9.00 o
  12   3  13       22.77       21.37     12.01 o
  13   3  13       17.66       16.96     11.86 o
  14   3  13       13.91        7.32     12.40 o
 -20   4  13        4.33       10.74      9.97 o
 -19   4  13       30.55       51.48     11.81 o
 -18   4  13        0.37        1.17      6.22 o
 -17   4  13      331.79      370.25     17.54 o
 -16   4  13       19.70        9.26      5.94 o
 -15   4  13      145.99      145.45     10.16 o
 -14   4  13        4.45        4.74      5.00 o
 -13   4  13        0.75       -5.11      5.11 o
 -12   4  13       43.33       35.23      6.12 o
 -11   4  13      107.61      112.80      8.60 o
 -10   4  13      325.42      306.62     13.79 o
  -9   4  13      829.11      775.44     30.62 o
  -8   4  13       14.12       17.14      9.33 o
  -7   4  13     1173.22     1132.09     30.79 o
  -6   4  13       89.14       88.42      8.50 o
  -5   4  13     1934.28     1925.16     47.87 o
  -4   4  13       33.13       20.89      6.98 o
  -3   4  13       10.29        9.06      7.63 o
  -2   4  13      132.52      134.17     13.39 o
  -1   4  13      875.39      932.86     38.87 o
   0   4  13       28.09       14.51      7.99 o
   1   4  13       46.29       34.83      7.11 o
   2   4  13       60.93       44.03      7.59 o
   3   4  13       12.93       22.54      8.24 o
   4   4  13      921.21      883.33     27.27 o
   5   4  13       26.24       30.26      8.95 o
   6   4  13      300.93      322.67     25.84 o
   7   4  13       99.71      109.89     18.02 o
   8   4  13        0.49       -0.39      7.12 o
   9   4  13       32.80       18.56     10.56 o
  10   4  13        0.02        0.40      8.18 o
  11   4  13       26.57        2.41      9.04 o
  12   4  13       50.65       42.31     12.20 o
  13   4  13        8.13        1.91     10.34 o
 -20   5  13        1.92       16.23     26.95 o
 -19   5  13      189.17      193.81     16.96 o
 -18   5  13       20.23       32.64     10.03 o
 -17   5  13       23.70       25.78      9.33 o
 -16   5  13       24.26       23.50      8.77 o
 -15   5  13      215.04      201.59     16.60 o
 -14   5  13       23.19       10.21      5.80 o
 -13   5  13       82.82       94.81      9.44 o
 -12   5  13        0.92       -0.37      5.84 o
 -11   5  13       69.24       73.02     13.35 o
 -10   5  13      139.87      147.06     12.22 o
  -9   5  13      724.46      771.48     24.20 o
  -8   5  13      170.47      174.02     15.44 o
  -7   5  13       54.10       63.75     12.66 o
  -6   5  13        7.34       11.78      5.82 o
  -5   5  13       12.73       10.42      6.24 o
  -4   5  13        8.61        3.44      5.54 o
  -3   5  13     1001.76     1054.07     55.79 o
  -2   5  13      578.63      601.82     22.32 o
  -1   5  13       19.45       12.61      6.06 o
   0   5  13       52.49       68.46      9.42 o
   1   5  13       23.60       27.50      8.62 o
   2   5  13        4.08        2.81      6.44 o
   3   5  13        8.27       -0.05      6.68 o
   4   5  13        0.49       -5.98      5.98 o
   5   5  13       24.49        8.15      7.02 o
   6   5  13       88.86       83.39     11.68 o
   7   5  13       25.01       28.67     12.74 o
   8   5  13       40.67       27.37      9.53 o
   9   5  13      399.17      551.72     38.09 o
  10   5  13       13.68       32.35     10.21 o
  11   5  13       17.29       13.34     11.37 o
  12   5  13      127.22      165.60     21.18 o
 -18   6  13       78.32      100.72     11.22 o
 -17   6  13      197.30      240.06     15.24 o
 -16   6  13        5.46       -2.02      7.91 o
 -15   6  13       73.87      101.63     14.33 o
 -14   6  13       83.58       70.43      9.70 o
 -13   6  13      132.27      112.83     10.96 o
 -12   6  13      104.12      113.59     11.50 o
 -11   6  13       86.08       71.12      9.79 o
 -10   6  13       24.81       20.05      9.70 o
  -9   6  13       26.84       28.75     12.04 o
  -8   6  13       16.33       20.02      7.86 o
  -7   6  13      170.20      177.79     22.66 o
  -6   6  13      252.53      256.13     15.26 o
  -5   6  13     1117.16     1099.95     38.10 o
  -4   6  13       17.28       10.20      9.71 o
  -3   6  13      762.73      772.57     26.72 o
  -2   6  13      204.58      200.81     21.76 o
  -1   6  13       26.38       35.40      9.82 o
   0   6  13      152.77      165.07     15.16 o
   1   6  13        0.23       -1.02      6.71 o
   2   6  13      234.70      193.39     15.20 o
   3   6  13      264.54      295.66     30.01 o
   4   6  13       52.47       32.06      8.77 o
   5   6  13      312.09      394.75     21.14 o
   6   6  13      248.10      260.11     18.34 o
   7   6  13       37.98       34.99     10.78 o
   8   6  13      229.43      269.03     20.05 o
   9   6  13        8.92        5.31      8.69 o
  10   6  13      112.15      100.66     27.94 o
  11   6  13      111.87      133.89     23.57 o
 -17   7  13       13.35       18.79      8.36 o
 -16   7  13       16.80        6.26      7.55 o
 -15   7  13        0.04        3.54     11.93 o
 -14   7  13        0.20        0.26      6.68 o
 -13   7  13       35.74       33.51      8.29 o
 -12   7  13      196.84      183.08     14.61 o
 -11   7  13       22.91        7.48      6.81 o
 -10   7  13       14.67       11.50      6.77 o
  -9   7  13      129.94      151.94     12.89 o
  -8   7  13       42.03       53.92     12.58 o
  -7   7  13       20.79       17.23      7.48 o
  -6   7  13       11.27        8.18      7.08 o
  -5   7  13        0.14       -1.37      6.50 o
  -4   7  13      453.15      421.07     20.85 o
  -3   7  13       45.88       36.41      8.43 o
  -2   7  13       20.12       32.64      8.50 o
  -1   7  13       12.45       18.12      9.54 o
   0   7  13       76.96       71.52     10.70 o
   1   7  13        0.80        6.39      7.07 o
   2   7  13       65.57       81.45     11.20 o
   3   7  13       15.44       21.35      8.52 o
   4   7  13       31.77       44.15      9.52 o
   5   7  13      108.50      139.97     21.36 o
   6   7  13       77.49       77.33     14.55 o
   7   7  13        5.68        7.87      8.95 o
   8   7  13       14.12       28.30      9.96 o
   9   7  13        2.70       -0.73      9.39 o
  10   7  13       75.00      112.23     16.31 o
 -15   8  13       19.95       20.31      9.00 o
 -14   8  13       92.40       98.43     12.12 o
 -13   8  13       10.25       11.86      7.56 o
 -12   8  13      101.73       91.85     11.58 o
 -11   8  13      228.33      244.86     16.54 o
 -10   8  13       33.50       28.11      8.98 o
  -9   8  13       19.47       10.87      7.77 o
  -8   8  13      218.00      208.81     17.67 o
  -7   8  13        1.36       -2.11      6.88 o
  -6   8  13      128.13      132.12     12.86 o
  -5   8  13        6.35       -0.25      7.30 o
  -4   8  13       13.96        6.14      9.34 o
  -3   8  13       13.96        8.55      9.38 o
  -2   8  13       67.49       44.06      9.51 o
  -1   8  13       54.84       40.17      9.60 o
   0   8  13       63.88       50.34     11.05 o
   1   8  13        0.07        3.18     10.99 o
   2   8  13       15.88       12.43     12.49 o
   3   8  13      183.19      194.61     19.18 o
   4   8  13       50.11       46.45     10.91 o
   5   8  13        0.36        2.21      8.85 o
   6   8  13       21.05        0.08     10.05 o
   7   8  13       11.01       17.05      9.51 o
   8   8  13       40.63       39.85     11.64 o
 -13   9  13        1.54        6.43      8.94 o
 -12   9  13       37.34       38.81      9.83 o
 -11   9  13       20.70       11.49      8.49 o
 -10   9  13        2.81        3.38      8.25 o
  -9   9  13      133.43      114.98     13.70 o
  -8   9  13       32.48       30.54     10.52 o
  -7   9  13       12.15        9.73      8.00 o
  -6   9  13       29.48       17.14      8.84 o
  -5   9  13       95.70      102.25     13.08 o
  -4   9  13      318.36      369.98     22.32 o
  -3   9  13        0.01        3.43     11.02 o
  -2   9  13        2.90        7.51      8.32 o
  -1   9  13       14.68        9.68      8.60 o
   0   9  13       49.77       65.15     13.68 o
   1   9  13       13.17       15.26      9.24 o
   2   9  13        5.08       -7.38      8.11 o
   3   9  13       10.18       11.14      8.64 o
   4   9  13       39.92       32.47     10.81 o
   5   9  13        2.94        2.15     10.11 o
   6   9  13       10.64       13.83     10.43 o
  -9  10  13        5.55        5.13      8.97 o
  -8  10  13       44.01       60.45     11.88 o
  -7  10  13        6.18       -2.12      8.96 o
  -6  10  13       14.01        7.49      9.10 o
  -5  10  13       32.79       59.98     14.10 o
  -4  10  13        5.00        4.86      9.00 o
  -3  10  13        2.35        1.25      9.07 o
  -2  10  13      126.16      102.79     14.01 o
  -1  10  13        5.82       15.09     15.27 o
   0  10  13        0.71       -8.51      8.51 o
   1  10  13       11.18        2.88      9.27 o
   2  10  13        4.35       10.06      9.93 o
 -21   0  14       29.03       32.81     31.94 o
 -20   0  14       67.40      119.20     22.52 o
 -19   0  14       68.69       80.30     11.24 o
 -18   0  14       10.34        6.53      7.34 o
 -17   0  14        2.25        4.76     16.81 o
 -16   0  14       53.19       55.17     11.49 o
 -15   0  14       54.02       44.68     27.36 o
 -14   0  14       45.50       37.18     24.00 o
 -13   0  14      522.14      494.75     42.75 o
 -12   0  14      525.91      464.66     40.77 o
 -11   0  14      355.79      302.45     29.49 o
 -10   0  14      211.21      164.81     26.27 o
  -9   0  14        0.03       15.61     17.46 o
  -8   0  14      697.71      626.16     30.02 o
  -7   0  14       84.29       58.65      7.81 o
  -6   0  14     1068.25     1002.26     25.77 o
  -5   0  14      310.39      225.41     23.08 o
  -4   0  14     1668.50     1526.27     40.81 o
  -3   0  14     3546.77     3228.21     73.17 o
  -2   0  14      139.96      128.37     18.17 o
  -1   0  14      634.79      578.63     29.70 o
   0   0  14       14.81        9.55      7.15 o
   1   0  14        0.60       -6.77      7.25 o
   2   0  14      373.26      339.66     21.10 o
   3   0  14       24.78       21.99      8.92 o
   4   0  14      813.98      751.40     33.78 o
   5   0  14       46.44       26.14     10.86 o
   6   0  14        2.00        3.09      8.06 o
   7   0  14       13.27       15.14     11.65 o
   8   0  14        1.25       -6.15      9.26 o
   9   0  14        4.78       -2.40      9.82 o
  10   0  14       21.90       32.60     17.11 o
  11   0  14        2.99       -0.96     14.17 o
  12   0  14      138.67      122.27     25.02 o
  13   0  14       68.55       82.09     22.99 o
 -21   1  14        0.02        3.90      8.92 o
 -20   1  14        8.56        1.45      7.57 o
 -19   1  14        1.53       13.70     10.11 o
 -18   1  14        5.07        2.27      7.53 o
 -17   1  14        7.03       -1.87      8.13 o
 -16   1  14        0.03        7.35     10.78 o
 -15   1  14      173.69      155.04     14.55 o
 -14   1  14      121.63      111.74     21.48 o
 -13   1  14      170.79      104.66     19.58 o
 -12   1  14      137.62      161.97     20.60 o
 -11   1  14       41.49       35.24     13.65 o
 -10   1  14      176.50      182.32     18.67 o
  -9   1  14      260.99      274.09     15.24 o
  -8   1  14      191.72      229.09     11.84 o
  -7   1  14        0.69        0.68      3.92 o
  -6   1  14      236.06      208.16      8.12 o
  -5   1  14        6.16        9.65      5.89 o
  -4   1  14      303.30      293.80     13.54 o
  -3   1  14        7.60        9.28      4.36 o
  -2   1  14       16.25       11.19      5.33 o
  -1   1  14     1075.94     1005.70     27.54 o
   0   1  14       73.43       73.81      8.00 o
   1   1  14      811.49      710.85     21.17 o
   2   1  14      122.92      119.73     10.11 o
   3   1  14      831.14      828.56     34.03 o
   4   1  14      356.61      335.71     15.77 o
   5   1  14        0.21        9.36      6.34 o
   6   1  14      239.43      253.99     15.83 o
   7   1  14       70.43       75.04     10.56 o
   8   1  14        0.16        5.98      7.88 o
   9   1  14        3.63       -1.66     13.53 o
  10   1  14       37.64       29.72     10.25 o
  11   1  14        6.71       -3.79     12.55 o
  12   1  14       41.61       19.96     21.58 o
  13   1  14       21.83       39.91     14.23 o
 -21   2  14       19.43       21.60     11.28 o
 -20   2  14        0.04        3.56      6.19 o
 -19   2  14       18.96       18.65      8.56 o
 -18   2  14        9.35        7.28     11.54 o
 -17   2  14      107.21      100.71      7.73 o
 -16   2  14       47.75       58.97      7.72 o
 -15   2  14       77.50       75.70     11.03 o
 -14   2  14       76.60       71.97      6.43 o
 -13   2  14      566.98      551.10     28.82 o
 -12   2  14       10.31        4.53      4.51 o
 -11   2  14        9.89       11.47      5.83 o
 -10   2  14      203.15      174.96      8.08 o
  -9   2  14      214.28      205.01      6.89 o
  -8   2  14      746.71      655.32     21.11 o
  -7   2  14        5.10        8.34      3.12 o
  -6   2  14      194.49      193.78     11.50 o
  -5   2  14      624.50      614.38     20.75 o
  -4   2  14       73.18      107.18      9.16 o
  -3   2  14       19.05       13.77      6.33 o
  -2   2  14      179.97      168.47     11.60 o
  -1   2  14      322.24      321.06     15.35 o
   0   2  14     1605.85     1592.11     40.09 o
   1   2  14      226.74      230.20     15.74 o
   2   2  14      163.07      167.40     12.55 o
   3   2  14     1116.86     1024.24     33.80 o
   4   2  14      692.04      664.56     27.31 o
   5   2  14       28.13       22.04      7.45 o
   6   2  14        3.24       10.00      7.15 o
   7   2  14        1.70        4.47      7.44 o
   8   2  14       63.71       78.74     11.55 o
   9   2  14        0.27        0.41      8.38 o
  10   2  14      116.25       94.18     13.90 o
  11   2  14        0.17       13.19     10.06 o
  12   2  14       65.32       79.60     14.73 o
  13   2  14        7.41        1.67     10.71 o
 -20   3  14        0.17        7.54      9.14 o
 -19   3  14        8.33       14.20      8.04 o
 -18   3  14       64.59       77.80     11.60 o
 -17   3  14       14.34       25.23      6.15 o
 -16   3  14        7.93        4.63      4.94 o
 -15   3  14       48.26       44.09      9.14 o
 -14   3  14       26.99       25.22      5.24 o
 -13   3  14      387.18      387.36     14.85 o
 -12   3  14       45.41       50.78      7.36 o
 -11   3  14       33.70       33.05      6.96 o
 -10   3  14       11.31       15.39      8.46 o
  -9   3  14        2.17        1.10      3.78 o
  -8   3  14       20.70        8.93      3.75 o
  -7   3  14       31.52       36.37      5.53 o
  -6   3  14      277.10      257.58     14.97 o
  -5   3  14     1072.12     1046.98     30.06 o
  -4   3  14      673.40      553.86     26.33 o
  -3   3  14     1815.03     1769.40     54.25 o
  -2   3  14     1688.21     1617.82     37.15 o
  -1   3  14        0.03        3.59      5.16 o
   0   3  14       21.79       13.36      6.30 o
   1   3  14       30.74       34.77      7.14 o
   2   3  14       24.24       14.96      7.48 o
   3   3  14      637.09      662.23     29.16 o
   4   3  14     1053.80     1095.87     33.33 o
   5   3  14       79.77       71.61      9.71 o
   6   3  14      352.14      369.42     23.36 o
   7   3  14       34.79       27.06      8.79 o
   8   3  14      141.83      143.50     14.83 o
   9   3  14        1.48       13.19      8.93 o
  10   3  14      112.36       98.41     14.57 o
  11   3  14       17.53       24.61     10.17 o
  12   3  14        8.17       16.36     12.23 o
  13   3  14        2.53       -4.71     21.76 o
 -20   4  14      242.65      252.87     37.43 o
 -19   4  14       18.59       38.89      9.95 o
 -18   4  14        8.88       12.06      6.73 o
 -17   4  14        8.24       14.35      7.60 o
 -16   4  14        3.32       12.15      9.53 o
 -15   4  14      239.85      256.51     18.24 o
 -14   4  14        0.84       10.48      6.90 o
 -13   4  14       79.25       65.11      8.69 o
 -12   4  14        9.61       10.61      8.81 o
 -11   4  14      625.94      624.96     22.32 o
 -10   4  14      139.13      151.80     11.94 o
  -9   4  14        0.20       -3.26      5.14 o
  -8   4  14      205.09      184.78     11.23 o
  -7   4  14      321.20      328.26     15.42 o
  -6   4  14       19.72        8.42      7.36 o
  -5   4  14      171.92      167.30     17.68 o
  -4   4  14      492.10      509.28     29.35 o
  -3   4  14      505.61      454.90     22.89 o
  -2   4  14        6.10        6.61      8.74 o
  -1   4  14      237.73      227.87     14.15 o
   0   4  14      225.98      249.80     17.23 o
   1   4  14        1.77        2.37      5.56 o
   2   4  14        2.40        7.09      6.02 o
   3   4  14       59.03       65.81     17.78 o
   4   4  14      192.76      215.32     15.40 o
   5   4  14      383.79      379.56     34.01 o
   6   4  14      288.84      341.97     29.18 o
   7   4  14        3.42        2.51      7.38 o
   8   4  14        0.05       -6.36      7.82 o
   9   4  14        0.97       -5.52      8.63 o
  10   4  14       44.89       43.21     12.04 o
  11   4  14       65.46       58.59     19.60 o
  12   4  14        0.01       -1.30      9.90 o
 -19   5  14        3.96        8.74     10.21 o
 -18   5  14        3.12       15.47      7.00 o
 -17   5  14       34.45       41.51      7.86 o
 -16   5  14        8.13       12.20      6.17 o
 -15   5  14        0.20        4.39      6.46 o
 -14   5  14       40.17       43.31      7.74 o
 -13   5  14        7.86        7.77      6.68 o
 -12   5  14       57.16       47.47      7.43 o
 -11   5  14       36.64       19.71      8.24 o
 -10   5  14       12.50       18.04      9.15 o
  -9   5  14       13.81       10.49      8.41 o
  -8   5  14      130.42      131.95     10.66 o
  -7   5  14      644.28      703.26     25.78 o
  -6   5  14       92.54       65.37      9.87 o
  -5   5  14       19.28       11.23      7.34 o
  -4   5  14      705.26      672.95     24.22 o
  -3   5  14      211.45      244.17     25.13 o
  -2   5  14       29.30       45.32     10.28 o
  -1   5  14       62.81       42.77     10.70 o
   0   5  14       31.41       14.94      6.86 o
   1   5  14       59.99       74.36     11.61 o
   2   5  14      127.08      129.64     12.52 o
   3   5  14       64.90       51.42      9.66 o
   4   5  14        2.99        1.18      6.66 o
   5   5  14        4.70        4.24      7.54 o
   6   5  14       33.64       10.17      8.46 o
   7   5  14       54.23       52.27     10.71 o
   8   5  14      175.54      233.10     18.72 o
   9   5  14        8.96       11.90      9.46 o
  10   5  14       33.66       28.45     12.66 o
  11   5  14        0.38       -4.57      9.68 o
 -18   6  14       45.42       53.20     33.52 o
 -17   6  14        8.02        9.82     10.38 o
 -16   6  14      113.06      113.00     16.84 o
 -15   6  14        2.57       -0.11      7.06 o
 -14   6  14      149.15      138.02     12.60 o
 -13   6  14       97.19       94.36     10.09 o
 -12   6  14       20.32       25.83      8.22 o
 -11   6  14       29.25       16.46      8.06 o
 -10   6  14      231.70      239.04     19.29 o
  -9   6  14        1.06       -4.72      8.01 o
  -8   6  14        0.38       -3.35      5.70 o
  -7   6  14      352.30      350.04     29.36 o
  -6   6  14       93.47       82.47     10.11 o
  -5   6  14      262.60      261.55     20.23 o
  -4   6  14      148.30      172.26     13.24 o
  -3   6  14        0.17       -3.81      8.97 o
  -2   6  14       65.54       39.05      8.86 o
  -1   6  14        1.07        2.01      5.81 o
   0   6  14       36.36       35.64     11.26 o
   1   6  14       14.35       15.69     13.80 o
   2   6  14       31.45       36.95     10.07 o
   3   6  14       16.17       22.39      8.26 o
   4   6  14       27.76       34.03      9.39 o
   5   6  14      220.90      244.87     18.22 o
   6   6  14        5.29       -7.33      7.33 o
   7   6  14       38.71       42.28     10.39 o
   8   6  14      314.77      439.52     27.47 o
   9   6  14        0.00       -4.15      8.55 o
  10   6  14       53.34       34.87     14.39 o
 -16   7  14       20.61       38.01      8.29 o
 -15   7  14        3.73        7.71      6.96 o
 -14   7  14       18.41       23.05      7.59 o
 -13   7  14       74.09       72.05     10.14 o
 -12   7  14      145.38      133.70     12.05 o
 -11   7  14       36.11       52.22      9.23 o
 -10   7  14      153.49      157.33     13.36 o
  -9   7  14      223.76      244.85     23.16 o
  -8   7  14        0.01      -10.13     11.11 o
  -7   7  14        8.60       15.07      7.65 o
  -6   7  14      208.52      193.19     14.97 o
  -5   7  14       25.05       28.64      8.83 o
  -4   7  14       51.18       51.74      9.52 o
  -3   7  14       18.20       12.08      7.96 o
  -2   7  14       16.69       11.37      7.94 o
  -1   7  14      118.14      105.16     12.45 o
   0   7  14        4.48        4.58      8.92 o
   1   7  14        8.20        9.02      8.88 o
   2   7  14      100.50      134.42     13.99 o
   3   7  14        4.04        0.99      7.46 o
   4   7  14       75.78       81.63     12.21 o
   5   7  14        4.33        4.50      8.41 o
   6   7  14       83.92       76.24     12.63 o
   7   7  14       58.93       89.68     14.68 o
   8   7  14       14.79       22.58     10.79 o
 -14   8  14       82.67       62.99     12.47 o
 -13   8  14       10.19        9.31     11.16 o
 -12   8  14       88.41       91.78     11.45 o
 -11   8  14        0.02       -4.59      8.16 o
 -10   8  14       33.67       38.84     12.93 o
  -9   8  14       12.04        8.52      7.77 o
  -8   8  14      264.44      272.94     19.64 o
  -7   8  14       15.50        5.96      8.21 o
  -6   8  14        3.22       -6.17      7.64 o
  -5   8  14      113.46      136.75     14.11 o
  -4   8  14       51.38       36.79     10.72 o
  -3   8  14        0.03        0.17      9.64 o
  -2   8  14       34.22       22.29      8.76 o
  -1   8  14      109.35       78.84     11.78 o
   0   8  14       15.12       11.03      8.38 o
   1   8  14       71.77       59.30     11.56 o
   2   8  14        2.40       -4.88      9.86 o
   3   8  14       25.89       10.44      9.08 o
   4   8  14        0.12       -9.11      9.11 o
   5   8  14        3.07        2.86      9.03 o
   6   8  14       13.86        9.83     11.92 o
 -11   9  14       37.22       44.43     10.96 o
 -10   9  14        1.17       -0.05      7.72 o
  -9   9  14       53.65       35.96     10.09 o
  -8   9  14        2.37        0.30      8.00 o
  -7   9  14        6.80        9.70      8.88 o
  -6   9  14       28.57       25.54     11.69 o
  -5   9  14       76.47       67.99     13.08 o
  -4   9  14        3.18       -3.85      8.26 o
  -3   9  14        3.42       13.39      9.29 o
  -2   9  14       22.76       18.67      9.76 o
  -1   9  14       20.73       21.67      9.54 o
   0   9  14       41.07       28.23     10.12 o
   1   9  14        3.21        3.03      8.84 o
   2   9  14        1.45        3.25      8.82 o
   3   9  14       13.00        1.63     10.26 o
   4   9  14       22.05       25.91     13.76 o
  -5  10  14       33.26       35.44     12.19 o
  -4  10  14       44.99       41.59     11.68 o
  -3  10  14       53.26       28.10     14.01 o
  -2  10  14       36.21       58.33     25.46 o
 -20   1  15       11.12       15.34      6.17 o
 -19   1  15       28.31       25.66     14.54 o
 -18   1  15       36.09       51.70      8.70 o
 -17   1  15        4.54       -8.39     19.47 o
 -16   1  15       20.52       21.27     18.42 o
 -15   1  15      133.17      109.37     23.42 o
 -14   1  15       22.24       22.76     16.69 o
 -13   1  15       91.70       92.70     18.57 o
 -12   1  15        0.12       -3.51     13.80 o
 -11   1  15      644.09      595.61     39.58 o
 -10   1  15        3.41        2.14      4.15 o
  -9   1  15      197.43      158.82      7.13 o
  -8   1  15       47.82       47.10      4.25 o
  -7   1  15       12.45        8.18      4.10 o
  -6   1  15      158.09      162.22     10.43 o
  -5   1  15       34.90       17.99      6.17 o
  -4   1  15      250.70      254.16     11.75 o
  -3   1  15        3.94       10.66      5.05 o
  -2   1  15        6.33        2.07      5.98 o
  -1   1  15      336.53      305.39     13.84 o
   0   1  15       10.32        6.67      4.81 o
   1   1  15      127.58      133.54     13.21 o
   2   1  15       17.46       16.57      6.33 o
   3   1  15       19.62       22.92      6.73 o
   4   1  15       59.42       42.55     11.77 o
   5   1  15      127.28      120.56     11.46 o
   6   1  15       54.19       31.44      8.16 o
   7   1  15        1.42        3.48      7.61 o
   8   1  15       36.35       23.42     11.22 o
   9   1  15       14.35        3.75      9.48 o
  10   1  15       23.50        8.01      9.30 o
  11   1  15        1.47       14.46     10.91 o
  12   1  15       15.85       -0.30     10.59 o
 -20   2  15        6.71        4.84      5.74 o
 -19   2  15        0.09        2.91      5.51 o
 -18   2  15       18.66       24.37     10.49 o
 -17   2  15        0.52       -0.47      5.73 o
 -16   2  15       34.83       25.41     10.84 o
 -15   2  15       67.52       82.84      9.58 o
 -14   2  15       14.24       18.47      6.13 o
 -13   2  15      148.04      155.35     15.27 o
 -12   2  15       84.81       93.20     11.28 o
 -11   2  15       36.37       35.26     10.28 o
 -10   2  15       28.22       14.31      7.12 o
  -9   2  15      318.49      307.85     10.65 o
  -8   2  15       18.32        7.52      6.20 o
  -7   2  15       56.01       66.97      9.53 o
  -6   2  15      211.25      239.84     16.52 o
  -5   2  15       41.05       25.77     12.59 o
  -4   2  15       55.99       72.48      7.43 o
  -3   2  15        0.22       -5.35      5.35 o
  -2   2  15       21.26       14.94      5.43 o
  -1   2  15       13.69        4.00      5.28 o
   0   2  15        4.71       10.92      6.16 o
   1   2  15       80.20       56.76     10.15 o
   2   2  15       19.25       14.35      6.33 o
   3   2  15        6.97        0.71      6.39 o
   4   2  15      319.32      318.83     23.38 o
   5   2  15       65.11       73.37      9.84 o
   6   2  15       89.74       51.18      9.72 o
   7   2  15       27.89       35.47      9.57 o
   8   2  15       23.32       32.80     10.44 o
   9   2  15       21.24       28.87     10.86 o
  10   2  15        0.23        0.04      8.86 o
  11   2  15        9.24        5.14      9.97 o
  12   2  15        0.13       -3.44     10.59 o
 -19   3  15        4.28       11.88      9.51 o
 -18   3  15      190.23      217.65     17.88 o
 -17   3  15       53.34       45.94      8.16 o
 -16   3  15      175.69      175.92     17.29 o
 -15   3  15      251.57      233.23     16.96 o
 -14   3  15        0.52        0.00      5.94 o
 -13   3  15      114.00      113.32      8.78 o
 -12   3  15      104.34      115.69      7.44 o
 -11   3  15       22.41       29.09      6.42 o
 -10   3  15       26.46       14.16      4.59 o
  -9   3  15       41.59       59.69      8.64 o
  -8   3  15       46.69       49.77      6.43 o
  -7   3  15       42.82       69.82     10.91 o
  -6   3  15      297.74      314.51     17.49 o
  -5   3  15        2.85        0.52      4.69 o
  -4   3  15        0.34        5.20      4.91 o
  -3   3  15        7.32        8.72      7.89 o
  -2   3  15        5.37       13.92      6.17 o
  -1   3  15      218.21      229.71     13.13 o
   0   3  15       24.59       26.70      7.49 o
   1   3  15       23.67       17.23      7.27 o
   2   3  15      219.95      201.12     13.35 o
   3   3  15      230.66      219.89     14.12 o
   4   3  15      158.34      154.27     15.15 o
   5   3  15        6.68        3.74      7.13 o
   6   3  15        0.84        7.15      7.95 o
   7   3  15      222.57      258.37     19.41 o
   8   3  15       68.98       33.65     15.33 o
   9   3  15        3.52        1.95      9.16 o
  10   3  15        1.53       -4.07     10.11 o
  11   3  15       29.49       46.31     14.04 o
 -19   4  15      100.35      133.69     11.16 o
 -18   4  15       14.39       13.34      6.41 o
 -17   4  15       64.78       77.74      8.48 o
 -16   4  15       38.93       51.68      7.30 o
 -15   4  15       66.63       72.85     11.02 o
 -14   4  15       15.33       20.02     10.23 o
 -13   4  15        0.44       -4.00      7.17 o
 -12   4  15       16.93       11.41      5.26 o
 -11   4  15      137.47      146.05     13.45 o
 -10   4  15       33.38       36.56      6.78 o
  -9   4  15        0.98       -1.87      6.14 o
  -8   4  15        6.13        9.90     10.08 o
  -7   4  15      255.54      262.24     20.45 o
  -6   4  15       86.00       90.01      9.17 o
  -5   4  15        0.49       -0.10      4.66 o
  -4   4  15        0.14        5.69      5.58 o
  -3   4  15        0.33        1.34      5.09 o
  -2   4  15       39.15       37.12     12.65 o
  -1   4  15        8.99       10.56      6.41 o
   0   4  15       58.81       63.91     10.49 o
   1   4  15       56.08       42.12     10.08 o
   2   4  15       14.69        6.56      6.60 o
   3   4  15      201.91      218.49     15.94 o
   4   4  15        0.00       -6.63      6.63 o
   5   4  15        3.33        0.28      7.36 o
   6   4  15       36.66       33.79     11.31 o
   7   4  15       90.52       40.08     13.77 o
   8   4  15        3.14        4.86      8.27 o
   9   4  15       13.08       11.94     10.80 o
  10   4  15       12.60        8.28     10.48 o
 -18   5  15        4.81        6.40      6.94 o
 -17   5  15       84.27      101.00     16.66 o
 -16   5  15       32.02       31.03      7.30 o
 -15   5  15        0.95        1.46     10.06 o
 -14   5  15        4.94       -4.05      7.21 o
 -13   5  15       18.94       21.78      6.80 o
 -12   5  15       79.96      104.12     10.03 o
 -11   5  15       13.50       23.83      7.43 o
 -10   5  15       71.25       58.71     10.04 o
  -9   5  15       62.12       54.45     14.74 o
  -8   5  15       20.94       31.01     10.76 o
  -7   5  15      143.86      149.29     11.70 o
  -6   5  15       78.13       73.69     13.00 o
  -5   5  15       64.33       64.67      9.21 o
  -4   5  15      107.35      115.34     15.99 o
  -3   5  15        6.39       -2.76      5.67 o
  -2   5  15        0.29       -3.24      5.94 o
  -1   5  15      151.58      176.39     17.85 o
   0   5  15      116.45       92.51     11.16 o
   1   5  15       18.51       13.43      7.30 o
   2   5  15       13.60        8.81     11.77 o
   3   5  15       69.64       92.39     12.12 o
   4   5  15        1.54        3.82      7.26 o
   5   5  15        0.57       -0.43      7.00 o
   6   5  15       11.28        9.86      9.03 o
   7   5  15       10.38       21.30      9.46 o
   8   5  15        1.05       -0.06      8.45 o
   9   5  15        0.50       14.41     12.33 o
 -17   6  15       38.69       41.88     89.58 o
 -16   6  15       15.00        3.51      9.86 o
 -15   6  15       85.62       94.06     10.79 o
 -14   6  15        6.66        1.62      6.58 o
 -13   6  15      106.04      112.25     11.13 o
 -12   6  15       58.92       82.91     10.95 o
 -11   6  15      149.71      137.71     11.98 o
 -10   6  15       17.96       14.79      9.95 o
  -9   6  15       54.31       46.37      9.12 o
  -8   6  15       48.07       57.70      9.01 o
  -7   6  15      235.11      259.12     15.80 o
  -6   6  15       21.19       23.51     14.77 o
  -5   6  15       49.52       59.43      9.06 o
  -4   6  15        0.00        8.09      7.83 o
  -3   6  15        0.86        3.62      7.03 o
  -2   6  15      186.79      181.54     14.62 o
  -1   6  15      239.91      260.24     17.32 o
   0   6  15      160.42      154.76     18.67 o
   1   6  15        4.23       10.67      7.77 o
   2   6  15        1.32       -4.44      6.83 o
   3   6  15       31.77       34.27      9.57 o
   4   6  15        8.99        9.06      8.22 o
   5   6  15       38.88       32.63     10.87 o
   6   6  15        5.85       10.57      9.21 o
   7   6  15       31.89       27.71     10.64 o
   8   6  15       88.34       72.11     13.44 o
 -15   7  15       19.62       24.67      8.29 o
 -14   7  15       18.81       10.44      7.33 o
 -13   7  15        6.64        6.41      7.26 o
 -12   7  15       38.63       62.50     10.89 o
 -11   7  15       51.34       70.86     10.10 o
 -10   7  15        0.68        5.89      9.21 o
  -9   7  15        0.22        4.18      7.79 o
  -8   7  15       35.64       41.42      9.14 o
  -7   7  15        0.00        2.56     11.42 o
  -6   7  15       24.46       27.90      8.00 o
  -5   7  15      211.58      207.93     16.02 o
  -4   7  15       75.93       74.66     14.39 o
  -3   7  15       52.01       61.64     15.76 o
  -2   7  15       23.34       16.46      7.86 o
  -1   7  15      161.32      182.45     23.78 o
   0   7  15       53.73       44.96     10.24 o
   1   7  15       34.40       29.02      9.69 o
   2   7  15        1.77        3.14      7.55 o
   3   7  15        3.59       16.82      8.81 o
   4   7  15        2.12        3.02      8.00 o
   5   7  15        3.72        7.07      8.96 o
   6   7  15       92.37      133.64     22.70 o
   7   7  15       65.86      124.99     21.44 o
 -13   8  15       37.08      -29.63     49.07 o
 -12   8  15      274.17      332.60     19.96 o
 -11   8  15       32.65       28.55      9.33 o
 -10   8  15       24.42       32.01     11.41 o
  -9   8  15       14.22       20.45      8.84 o
  -8   8  15        1.28       14.66      9.07 o
  -7   8  15       52.88       35.96      9.36 o
  -6   8  15        5.75        4.46      8.03 o
  -5   8  15        9.18       12.92      8.13 o
  -4   8  15       10.62        9.33      8.28 o
  -3   8  15        3.86        2.58      7.79 o
  -2   8  15        8.40       23.47     11.42 o
  -1   8  15       53.04       51.46     11.27 o
   0   8  15       98.78       79.43     13.45 o
   1   8  15       77.86       82.92     19.69 o
   2   8  15       86.00       57.31     12.21 o
   3   8  15       20.43       35.05     10.31 o
   4   8  15        2.38        3.67      9.29 o
  -9   9  15       67.65       47.89     11.37 o
  -8   9  15       50.61       30.06      9.98 o
  -7   9  15        2.69        7.81      8.40 o
  -6   9  15       85.98       84.20     12.84 o
  -5   9  15       28.17       22.50      9.73 o
  -4   9  15      129.76      153.62     21.35 o
  -3   9  15        1.83       -2.79     10.67 o
  -2   9  15        0.00        6.85      8.49 o
  -1   9  15       22.76       17.87     10.48 o
   0   9  15       95.80      117.59     15.15 o
   1   9  15       50.84       36.57     21.76 o
 -19   0  16       51.51       92.98     52.35 o
 -18   0  16       14.72      -15.40     37.63 o
 -17   0  16       36.16        9.98     54.40 o
 -16   0  16      159.58       63.61     59.21 o
 -15   0  16        1.64       19.78     26.51 o
 -14   0  16      160.72      120.00     31.93 o
 -13   0  16       12.11        2.75     18.75 o
 -12   0  16       53.78       29.45     23.44 o
 -11   0  16       55.37       79.04     25.94 o
 -10   0  16       27.29       21.51     19.86 o
  -9   0  16      105.30      114.07      9.25 o
  -8   0  16       39.66       43.31      7.77 o
  -7   0  16      521.30      443.07     20.55 o
  -6   0  16        0.03       -6.97      7.59 o
  -5   0  16        4.11        0.11      9.96 o
  -4   0  16       73.24       72.38     10.53 o
  -3   0  16       36.49       35.78      9.40 o
  -2   0  16        0.64        1.53      8.59 o
  -1   0  16       19.25        9.22      7.40 o
   0   0  16       14.07        2.65      7.70 o
   1   0  16       24.85       13.53     14.55 o
   2   0  16       22.71       27.66     10.18 o
   3   0  16       32.37       22.59     10.30 o
   4   0  16       20.30        8.96     12.25 o
   5   0  16       37.17       25.47     11.64 o
   6   0  16        0.46       -4.29     10.62 o
   7   0  16        5.49       -7.69     12.37 o
   8   0  16      111.86      113.42     21.41 o
   9   0  16       12.79       12.02     26.85 o
  10   0  16      488.72      673.87    102.80 o
  11   0  16        0.88      -18.05     19.44 o
 -19   1  16       32.14       65.99     33.14 o
 -18   1  16       18.87       -8.71     23.02 o
 -17   1  16       46.47       38.68     31.64 o
 -16   1  16        0.45       -8.58     19.30 o
 -15   1  16        0.00       27.27     17.85 o
 -14   1  16       11.49       10.18     18.43 o
 -13   1  16      127.12       86.40     22.90 o
 -12   1  16       85.18       52.81     22.68 o
 -11   1  16       14.64       -2.31     14.06 o
 -10   1  16        0.83        3.40      5.14 o
  -9   1  16       39.56       42.06      5.25 o
  -8   1  16       93.70       76.04     12.78 o
  -7   1  16      651.12      623.78     18.05 o
  -6   1  16       53.36       51.87      7.67 o
  -5   1  16       55.90       63.99      7.88 o
  -4   1  16        2.75       -5.84      8.67 o
  -3   1  16        5.68        5.34      4.98 o
  -2   1  16        5.83       11.49      5.51 o
  -1   1  16       21.62        8.17      5.50 o
   0   1  16       26.78       17.35      6.44 o
   1   1  16      133.85      111.77     10.53 o
   2   1  16       10.59        4.30      5.62 o
   3   1  16       45.13       35.55      7.72 o
   4   1  16       62.30       42.12      8.39 o
   5   1  16       19.33        5.09      8.38 o
   6   1  16        4.35       22.21      8.33 o
   7   1  16        8.90       -1.72      9.37 o
   8   1  16        4.35        5.00      9.14 o
   9   1  16        1.21       -8.75      8.75 o
  10   1  16        0.16       -0.92      9.77 o
 -19   2  16       16.51       23.67      8.55 o
 -18   2  16       35.75       28.20     13.74 o
 -17   2  16      106.68      149.96     13.61 o
 -16   2  16        6.46       18.74     18.60 o
 -15   2  16      117.73       68.44     23.86 o
 -14   2  16       75.75       79.86     21.30 o
 -13   2  16      400.01      426.28     22.27 o
 -12   2  16       38.52       36.95      9.27 o
 -11   2  16       21.67       14.92     12.15 o
 -10   2  16        1.87        3.97      8.57 o
  -9   2  16        4.91        4.89      3.77 o
  -8   2  16       34.25       29.95     10.04 o
  -7   2  16      141.62      153.86     11.49 o
  -6   2  16      126.87      101.65      8.94 o
  -5   2  16      151.72      160.45     11.16 o
  -4   2  16       73.36       74.25      9.60 o
  -3   2  16        3.98       18.35      6.43 o
  -2   2  16       60.85       45.10      8.43 o
  -1   2  16        5.82       14.19      6.65 o
   0   2  16      211.48      234.95     13.68 o
   1   2  16       70.97       47.28      8.49 o
   2   2  16       11.68       22.76      7.26 o
   3   2  16      212.17      211.18     16.72 o
   4   2  16      121.08      112.40     12.28 o
   5   2  16      344.83      291.70     29.29 o
   6   2  16        0.01       -1.40      7.81 o
   7   2  16        3.04       16.53      9.34 o
   8   2  16       31.71       33.51     11.35 o
   9   2  16        1.92       12.33     10.12 o
  10   2  16        9.30       15.76     10.95 o
 -18   3  16        0.00       11.57      8.30 o
 -17   3  16        2.72       19.30      6.25 o
 -16   3  16        0.64       15.85      7.31 o
 -15   3  16      147.54      165.79     12.18 o
 -14   3  16       18.17       13.57      5.46 o
 -13   3  16      123.23      117.80     10.77 o
 -12   3  16       19.21       38.64      6.43 o
 -11   3  16      217.11      232.64     11.79 o
 -10   3  16        0.96        0.16      5.66 o
  -9   3  16      178.80      131.55     13.96 o
  -8   3  16       87.69      121.40     11.59 o
  -7   3  16      175.65      197.45     11.75 o
  -6   3  16       59.25       63.80     12.33 o
  -5   3  16       50.45       60.36     17.54 o
  -4   3  16       64.93       57.40      8.30 o
  -3   3  16        5.45        1.78      8.22 o
  -2   3  16       16.00       17.52      6.70 o
  -1   3  16       74.13       73.86      9.80 o
   0   3  16       13.11       16.04      7.33 o
   1   3  16        1.14       -6.07      6.07 o
   2   3  16       39.07       29.18      9.13 o
   3   3  16       10.38        8.48      8.12 o
   4   3  16        0.47       -1.77      7.13 o
   5   3  16        0.19        1.20      7.98 o
   6   3  16       26.50       10.14      8.99 o
   7   3  16       23.76        4.32     10.32 o
   8   3  16       49.14       52.95     12.12 o
   9   3  16       38.07       60.30     15.28 o
  10   3  16       48.70       40.16     17.16 o
 -18   4  16       42.49       39.05     11.04 o
 -17   4  16       57.46       48.99     10.46 o
 -16   4  16        1.51        0.96      7.27 o
 -15   4  16      101.44      114.46     14.58 o
 -14   4  16       13.71       22.90      5.61 o
 -13   4  16        5.60        2.35      5.76 o
 -12   4  16       10.28        1.60      7.12 o
 -11   4  16       40.83       46.11      6.90 o
 -10   4  16        8.20       10.69      5.42 o
  -9   4  16        2.05        5.95      5.07 o
  -8   4  16       18.48       16.16      5.84 o
  -7   4  16       23.12       42.73      8.52 o
  -6   4  16      352.09      389.38     34.89 o
  -5   4  16      112.42      103.81     10.11 o
  -4   4  16       74.81       70.44     10.86 o
  -3   4  16      182.58      194.14     18.30 o
  -2   4  16      177.98      181.80     13.64 o
  -1   4  16       34.74       30.58      9.01 o
   0   4  16        0.54       -4.19      5.43 o
   1   4  16      172.50      168.03     16.58 o
   2   4  16       27.32       24.13      8.31 o
   3   4  16       87.45      105.92     14.32 o
   4   4  16       64.94       67.73     11.43 o
   5   4  16        0.94       10.80      8.14 o
   6   4  16        6.68       -1.69      9.79 o
   7   4  16       31.29       26.96     12.04 o
   8   4  16        0.55        6.17     10.01 o
   9   4  16       28.17       41.36     12.33 o
 -17   5  16        0.01       29.44     42.04 o
 -16   5  16        0.00        7.15      6.06 o
 -15   5  16        7.02       10.23      9.06 o
 -14   5  16        6.88        3.48      9.54 o
 -13   5  16        6.12        3.79      5.92 o
 -12   5  16      192.89      193.68     17.84 o
 -11   5  16      148.99      162.96     12.51 o
 -10   5  16       16.29       20.07      7.34 o
  -9   5  16        0.04        2.71      5.95 o
  -8   5  16      347.52      383.09     17.56 o
  -7   5  16      223.89      249.43     14.58 o
  -6   5  16        2.11        7.51      6.54 o
  -5   5  16       77.73       99.00     11.11 o
  -4   5  16       27.90       22.47      7.26 o
  -3   5  16        6.76        0.87     10.39 o
  -2   5  16       18.80       12.59      7.72 o
  -1   5  16       18.13       11.36     12.73 o
   0   5  16       32.02       26.83     10.63 o
   1   5  16      233.01      260.32     23.45 o
   2   5  16        0.78       14.17      7.73 o
   3   5  16        6.92       17.20     11.37 o
   4   5  16        2.87       16.95      8.26 o
   5   5  16        1.68       -7.63      7.63 o
   6   5  16      155.46      235.05     22.32 o
   7   5  16        9.73       -5.49      8.05 o
   8   5  16       23.36       21.47     12.71 o
 -15   6  16       17.38       35.49     11.74 o
 -14   6  16        0.00        1.80      8.13 o
 -13   6  16       59.98       55.22      8.91 o
 -12   6  16       65.71       93.87     15.00 o
 -11   6  16      160.84      161.96     15.69 o
 -10   6  16       16.17       20.33     10.32 o
  -9   6  16       68.50       74.77      9.90 o
  -8   6  16        1.87        2.15     11.18 o
  -7   6  16       32.35       37.74      8.54 o
  -6   6  16      167.61      212.35     25.80 o
  -5   6  16       17.55        9.95      7.50 o
  -4   6  16       11.05       12.50      7.22 o
  -3   6  16      120.98      119.39     12.86 o
  -2   6  16      389.37      424.32     27.21 o
  -1   6  16       19.42       34.89      8.30 o
   0   6  16       44.68       57.74     10.45 o
   1   6  16       21.20       12.82      8.33 o
   2   6  16       47.18       41.91     14.24 o
   3   6  16       12.12       12.75      9.88 o
   4   6  16        0.21        7.02      9.35 o
   5   6  16      122.36      166.67     16.54 o
   6   6  16       15.51       14.61     10.54 o
 -13   7  16       70.56       84.03     11.50 o
 -12   7  16       17.67        7.35      9.75 o
 -11   7  16       42.84       50.55      9.71 o
 -10   7  16      214.73      257.14     16.71 o
  -9   7  16       51.47       65.26     14.89 o
  -8   7  16      180.50      175.65     17.11 o
  -7   7  16       79.08       72.51     11.30 o
  -6   7  16        1.57       -6.61     10.79 o
  -5   7  16       42.31       39.27     16.66 o
  -4   7  16        4.65       -0.41     10.54 o
  -3   7  16        2.38       -4.83      7.25 o
  -2   7  16       58.52       50.72     10.20 o
  -1   7  16       36.20       42.26     10.46 o
   0   7  16       17.18        3.17      7.81 o
   1   7  16       88.66       89.22     12.63 o
   2   7  16       52.33       41.05     10.18 o
   3   7  16       29.50       28.23     10.26 o
   4   7  16      179.26      193.17     21.35 o
 -10   8  16       12.10       23.31     14.92 o
  -9   8  16        6.38        0.89     12.57 o
  -8   8  16       84.65      116.36     15.28 o
  -7   8  16       28.70       31.29     10.05 o
  -6   8  16        7.14       -2.26      9.33 o
  -5   8  16        0.00        3.17      8.00 o
  -4   8  16        0.01       -2.05      7.36 o
  -3   8  16        4.10       -1.48      7.89 o
  -2   8  16       58.80       48.04     10.89 o
  -1   8  16       65.82       89.26     15.44 o
   0   8  16        3.20       -0.70      8.30 o
   1   8  16       13.10       25.69     10.22 o
   2   8  16        0.00       27.31     20.37 o
 -18   1  17       61.46       56.46     28.17 o
 -17   1  17        0.18       39.77     27.68 o
 -16   1  17       59.12       28.26     25.23 o
 -15   1  17        2.63       -5.35     18.17 o
 -14   1  17       11.28        7.80     19.23 o
 -13   1  17        0.02        4.52     21.38 o
 -12   1  17       20.20       -0.43     18.34 o
 -11   1  17       99.92       68.87     21.07 o
 -10   1  17        0.03        3.98      4.87 o
  -9   1  17       19.36       14.79      9.00 o
  -8   1  17       16.41        8.27      8.40 o
  -7   1  17      292.08      266.41     19.56 o
  -6   1  17        4.13       11.38      4.91 o
  -5   1  17        8.85       -1.65      6.04 o
  -4   1  17       59.97       58.07      8.75 o
  -3   1  17       76.59       84.55      8.70 o
  -2   1  17        1.29        3.72      6.39 o
  -1   1  17        8.97        3.18      6.61 o
   0   1  17        0.73        2.99      7.65 o
   1   1  17        2.26       10.08      6.46 o
   2   1  17      101.58       68.96      9.56 o
   3   1  17        0.84        0.72      6.60 o
   4   1  17       53.19       66.57     11.62 o
   5   1  17       19.12       37.22     10.36 o
   6   1  17       42.50       51.38     11.53 o
   7   1  17       15.15        9.64      9.80 o
   8   1  17      168.71      186.87     19.86 o
   9   1  17       21.57       13.64     11.38 o
 -18   2  17       22.02       22.68     22.25 o
 -17   2  17       16.06       -7.05     21.43 o
 -16   2  17       48.89       35.15     29.50 o
 -15   2  17        2.33      -13.96     17.42 o
 -14   2  17       59.47       35.38     24.47 o
 -13   2  17      352.87      400.07     43.09 o
 -12   2  17       15.50       22.84     11.33 o
 -11   2  17        0.58        0.65      7.04 o
 -10   2  17        6.58        2.96      7.48 o
  -9   2  17       84.88       75.46     11.66 o
  -8   2  17       20.88       23.09      6.12 o
  -7   2  17       32.24       32.44      7.07 o
  -6   2  17       53.19       43.63     14.49 o
  -5   2  17       73.96       74.04      9.69 o
  -4   2  17        1.44        1.71      5.64 o
  -3   2  17        1.68        0.92      5.09 o
  -2   2  17       45.08       33.58      7.66 o
  -1   2  17        9.23       15.65     11.20 o
   0   2  17      373.39      333.55     18.95 o
   1   2  17       78.48       62.58      9.24 o
   2   2  17      120.27      103.43     11.81 o
   3   2  17       50.15       13.28      8.08 o
   4   2  17      104.68       86.03     11.60 o
   5   2  17        6.77        1.26      8.39 o
   6   2  17        7.37       -0.73      8.56 o
   7   2  17       89.69      126.96     15.62 o
   8   2  17        6.67       -3.27      9.11 o
 -17   3  17       87.25      104.88     15.16 o
 -16   3  17       18.14       28.38      9.69 o
 -15   3  17        5.59        1.53      9.31 o
 -14   3  17       17.01        6.52     12.88 o
 -13   3  17      152.15      126.91     11.09 o
 -12   3  17      216.60      238.11     21.47 o
 -11   3  17       23.31       24.47      8.96 o
 -10   3  17        2.63        4.53      6.74 o
  -9   3  17       44.75       30.28      9.41 o
  -8   3  17       13.05       14.11      7.11 o
  -7   3  17       64.43       44.35     10.83 o
  -6   3  17        0.05        7.37      5.11 o
  -5   3  17      129.27      167.58     19.06 o
  -4   3  17      124.10      123.89     10.73 o
  -3   3  17       92.23      104.31     11.10 o
  -2   3  17        0.00       -0.89      6.22 o
  -1   3  17       36.87       52.25      8.13 o
   0   3  17      196.81      235.22     20.42 o
   1   3  17       18.16       26.28     10.13 o
   2   3  17       48.55       40.15      9.37 o
   3   3  17        1.10       -0.21      8.05 o
   4   3  17        1.03       14.27     10.23 o
   5   3  17      228.15      257.88     22.49 o
   6   3  17       68.91       63.31     12.94 o
   7   3  17        0.24        8.34     10.70 o
   8   3  17       41.91       36.65     14.19 o
 -16   4  17      125.99      122.17      8.75 o
 -15   4  17        6.74        2.78      5.31 o
 -14   4  17       27.70       39.53      6.30 o
 -13   4  17      164.39      170.27     16.08 o
 -12   4  17       51.82       48.38      6.49 o
 -11   4  17        7.07       -2.65     11.83 o
 -10   4  17       16.77       12.52      5.45 o
  -9   4  17      105.13      134.40     10.09 o
  -8   4  17       25.31       12.62      8.77 o
  -7   4  17       29.80       48.97      7.75 o
  -6   4  17       60.56       82.03     13.33 o
  -5   4  17      412.53      438.06     21.57 o
  -4   4  17        6.97        9.54      8.49 o
  -3   4  17       21.44       32.35      7.76 o
  -2   4  17       14.54       12.55     10.49 o
  -1   4  17       63.60       53.99     11.02 o
   0   4  17       39.10       45.68      8.90 o
   1   4  17        2.39        2.62      7.12 o
   2   4  17        0.97        8.16      7.56 o
   3   4  17        0.00        0.65      9.23 o
   4   4  17       16.94       13.31     10.62 o
   5   4  17       16.36       13.20     16.67 o
   6   4  17        0.30        3.20      8.79 o
   7   4  17        2.27        1.15     10.14 o
 -15   5  17       63.28       62.93      8.68 o
 -14   5  17       11.01       -0.05      5.99 o
 -13   5  17       21.07       30.87      6.80 o
 -12   5  17       39.01       49.11      7.93 o
 -11   5  17       29.91       48.82     16.47 o
 -10   5  17       12.50       19.43      9.93 o
  -9   5  17       50.26       40.35     12.64 o
  -8   5  17       69.55      114.86     13.96 o
  -7   5  17       27.45       18.33      6.74 o
  -6   5  17        7.96        1.30      6.19 o
  -5   5  17       84.13       95.23     12.28 o
  -4   5  17        0.54       -4.88      7.50 o
  -3   5  17       13.11       12.14      7.20 o
  -2   5  17       20.26       17.58      9.27 o
  -1   5  17       42.38       43.68      9.54 o
   0   5  17        6.48        8.74      8.67 o
   1   5  17       14.31        7.81      8.62 o
   2   5  17      101.53      122.13     13.99 o
   3   5  17        4.43        6.32      8.37 o
   4   5  17        7.55        4.28      8.72 o
   5   5  17       68.31      101.48     14.20 o
   6   5  17        0.62        9.04     10.69 o
 -13   6  17        1.90       -1.80      6.52 o
 -12   6  17       14.05        2.21      6.88 o
 -11   6  17        0.64       -0.31      6.32 o
 -10   6  17       65.20       65.20     11.29 o
  -9   6  17        8.43       -0.99      6.32 o
  -8   6  17       32.38       36.14      8.38 o
  -7   6  17       69.97       97.59     13.33 o
  -6   6  17      162.09      175.58     14.23 o
  -5   6  17       15.03       10.98      7.33 o
  -4   6  17       88.63       67.47     12.54 o
  -3   6  17        0.11       -5.88      8.70 o
  -2   6  17      134.38      159.16     18.29 o
  -1   6  17        6.22       14.45      8.79 o
   0   6  17        3.07       -8.73      8.73 o
   1   6  17       11.29       22.18      9.03 o
   2   6  17       19.47       13.57      8.72 o
   3   6  17       27.92       24.70      9.91 o
   4   6  17       18.11       32.14     11.06 o
 -11   7  17        0.43        8.64      7.61 o
 -10   7  17        0.27       -6.86      6.86 o
  -9   7  17       11.99       15.03     12.64 o
  -8   7  17        6.31        6.71      7.55 o
  -7   7  17        7.49       -6.66      8.13 o
  -6   7  17       38.83       59.38     10.35 o
  -5   7  17       18.51       21.85     10.10 o
  -4   7  17       28.34       27.19      9.27 o
  -3   7  17       13.57       18.40      9.08 o
  -2   7  17        0.69       -5.48      7.78 o
  -1   7  17       44.76       70.97     16.42 o
   0   7  17        7.88        7.87      9.10 o
   1   7  17       40.72       36.67     10.16 o
   2   7  17        2.19       -1.61     11.06 o
 -17   0  18      102.95      115.74     76.85 o
 -16   0  18      224.88      303.72     93.99 o
 -15   0  18       31.19       49.07     50.92 o
 -14   0  18       17.87       15.28     49.07 o
 -13   0  18       66.72       63.51     33.43 o
 -12   0  18        2.28       -5.33     19.72 o
 -11   0  18        0.03       -6.44     19.38 o
 -10   0  18        0.72       -4.59     21.34 o
  -9   0  18       15.74        4.44      5.76 o
  -8   0  18        3.22       -1.10      9.80 o
  -7   0  18       66.66       59.30     12.12 o
  -6   0  18       55.22       47.81     10.61 o
  -5   0  18       90.72       79.73     12.26 o
  -4   0  18      152.92      138.69     14.72 o
  -3   0  18       17.52       11.04      7.95 o
  -2   0  18      136.30      156.69     22.67 o
  -1   0  18       84.83      106.09     14.77 o
   0   0  18        2.43        6.20     10.02 o
   1   0  18       64.67       42.64     13.10 o
   2   0  18        0.47       -3.93      9.40 o
   3   0  18      175.16      186.78     25.62 o
   4   0  18      108.38      114.20     27.09 o
   5   0  18       46.10       61.24     16.84 o
   6   0  18        1.18      -12.00     12.00 o
   7   0  18      159.42      215.59     50.93 o
 -17   1  18       31.12       37.67     28.50 o
 -16   1  18        0.29      -15.88     24.42 o
 -15   1  18       41.25       49.33     28.21 o
 -14   1  18      260.55      319.28     57.01 o
 -13   1  18       32.02        2.94     22.54 o
 -12   1  18      281.24      214.94     35.40 o
 -11   1  18       24.12       36.92     19.79 o
 -10   1  18        4.97       10.09      7.26 o
  -9   1  18       81.62       89.02      7.29 o
  -8   1  18      145.17      121.72     12.67 o
  -7   1  18       93.91      105.53     11.25 o
  -6   1  18       36.99       29.30      6.39 o
  -5   1  18       29.91       17.43      8.17 o
  -4   1  18        1.43        8.72      6.99 o
  -3   1  18        0.03        2.97      6.64 o
  -2   1  18       12.17        7.08      6.33 o
  -1   1  18       81.96       82.49      9.67 o
   0   1  18       25.62       23.63     10.28 o
   1   1  18       89.17       87.66     10.99 o
   2   1  18        3.55        8.59      6.99 o
   3   1  18      123.96      121.95     13.39 o
   4   1  18       25.90        1.81     10.59 o
   5   1  18        5.20       10.40      8.89 o
   6   1  18        9.10       18.98     10.15 o
   7   1  18        5.76       24.39     14.23 o
 -16   2  18       13.72      -13.99     25.46 o
 -15   2  18      523.09      543.39     52.49 o
 -14   2  18        2.03        8.60     27.86 o
 -13   2  18        6.56       22.11     28.87 o
 -12   2  18        0.57       24.21     26.13 o
 -11   2  18        0.61        0.15      6.73 o
 -10   2  18       14.87       12.74     10.06 o
  -9   2  18       84.61       75.42     15.50 o
  -8   2  18       21.10       25.61     10.07 o
  -7   2  18        6.49        4.83      7.16 o
  -6   2  18        7.34        8.58      5.54 o
  -5   2  18        7.75        6.85      5.79 o
  -4   2  18        4.12        0.91      9.73 o
  -3   2  18        1.69        6.11      9.73 o
  -2   2  18        1.19       -0.11      8.24 o
  -1   2  18        0.00        3.59      6.18 o
   0   2  18      117.41      111.68     11.49 o
   1   2  18      128.38      101.75     13.28 o
   2   2  18       69.62       53.43     10.24 o
   3   2  18      215.56      183.68     15.55 o
   4   2  18      133.04      129.16     14.38 o
   5   2  18       36.20       37.03     14.67 o
   6   2  18        0.00       13.51      9.65 o
 -16   3  18       93.43      110.31     49.42 o
 -15   3  18       15.63        7.41      8.25 o
 -14   3  18        1.84        8.30      6.33 o
 -13   3  18        8.54        8.91      6.22 o
 -12   3  18        4.16        3.74     10.12 o
 -11   3  18       70.33       82.40      8.40 o
 -10   3  18        0.09        8.16      4.75 o
  -9   3  18        0.35        5.93      5.97 o
  -8   3  18       25.29       15.03      7.61 o
  -7   3  18       38.52       54.79     16.68 o
  -6   3  18        0.09        2.12      6.41 o
  -5   3  18       72.71       73.57      9.87 o
  -4   3  18       27.08       28.14      7.67 o
  -3   3  18       14.61        7.95      7.28 o
  -2   3  18       43.26       41.47     12.92 o
  -1   3  18       35.08       33.12      9.58 o
   0   3  18        3.74       -1.87      6.51 o
   1   3  18       24.08       22.39     10.37 o
   2   3  18      313.37      304.91     28.48 o
   3   3  18       15.96        9.93      9.48 o
   4   3  18        2.12        0.46      9.42 o
   5   3  18       28.58       18.58     14.04 o
   6   3  18        1.15        6.93     11.52 o
 -15   4  18       26.17       15.07     36.74 o
 -14   4  18       76.62       93.65     10.91 o
 -13   4  18       82.98       78.60      7.76 o
 -12   4  18      234.75      279.65     20.32 o
 -11   4  18        0.05       -0.93      7.98 o
 -10   4  18      300.69      296.51     14.14 o
  -9   4  18      299.44      389.00     39.35 o
  -8   4  18       43.62       38.85     13.30 o
  -7   4  18       63.99       87.16     11.10 o
  -6   4  18      136.30      177.23     22.75 o
  -5   4  18        2.80       12.21      6.72 o
  -4   4  18       34.50       41.44      8.74 o
  -3   4  18      217.96      306.91     26.29 o
  -2   4  18       10.60       18.05      7.57 o
  -1   4  18       13.98       13.78      9.00 o
   0   4  18      292.66      329.07     42.69 o
   1   4  18       10.90       -1.50      7.10 o
   2   4  18        0.31       -7.87      9.80 o
   3   4  18       58.55       60.10     12.65 o
   4   4  18        1.45        2.37      9.37 o
   5   4  18       89.13       83.76     14.66 o
 -13   5  18      146.84      180.16     15.51 o
 -12   5  18        0.50       -1.32      6.56 o
 -11   5  18       48.93       92.40      9.27 o
 -10   5  18        0.08        0.36      8.95 o
  -9   5  18        0.28        1.20     10.92 o
  -8   5  18        0.01       14.18     10.54 o
  -7   5  18       81.32      110.84     11.48 o
  -6   5  18       64.08       70.86     10.50 o
  -5   5  18        8.66        3.20      6.56 o
  -4   5  18       87.57       73.17     11.07 o
  -3   5  18        0.47        1.01      6.81 o
  -2   5  18      291.42      361.87     28.20 o
  -1   5  18       51.06       97.99     16.96 o
   0   5  18      125.42      147.53     14.65 o
   1   5  18        3.34       17.00      7.97 o
   2   5  18      100.87      109.18     13.79 o
   3   5  18        4.26        5.74      8.59 o
 -11   6  18        2.79       10.57      7.80 o
 -10   6  18       15.47       19.21      8.97 o
  -9   6  18       17.71        6.65      6.99 o
  -8   6  18       19.21       30.41      9.47 o
  -7   6  18       15.86       11.35      7.50 o
  -6   6  18       14.91       27.16     14.50 o
  -5   6  18      127.56      145.02     13.86 o
  -4   6  18       23.45       14.06      7.93 o
  -3   6  18       57.80       65.22     11.68 o
  -2   6  18        3.50       19.22      9.86 o
  -1   6  18       64.60       71.16     11.63 o
   0   6  18       15.40        6.49     10.70 o
   1   6  18        0.13       10.88      8.86 o
  -6   7  18      103.71      108.89     25.98 o
  -5   7  18        3.74        2.17      7.96 o
  -4   7  18        3.89       -7.93     21.30 o
 -15   1  19       66.65       79.13     59.68 o
 -14   1  19       12.84        3.70     28.59 o
 -13   1  19      179.54      183.07     39.35 o
 -12   1  19        1.35       13.05     24.43 o
 -11   1  19       77.54       68.90     22.75 o
 -10   1  19        3.30       10.82      9.86 o
  -9   1  19       23.41       27.33      7.32 o
  -8   1  19      106.37      144.54      9.50 o
  -7   1  19       17.25       21.46      8.17 o
  -6   1  19        2.49        7.43      5.49 o
  -5   1  19      107.39      134.24     10.60 o
  -4   1  19        0.95        0.75      5.51 o
  -3   1  19       45.46       50.94     11.14 o
  -2   1  19       24.07        7.27      6.69 o
  -1   1  19       93.05       74.43     14.11 o
   0   1  19       38.78       30.84      8.59 o
   1   1  19       90.99       84.01     10.84 o
   2   1  19       49.47       42.13      9.64 o
   3   1  19       66.56       93.46     18.25 o
   4   1  19        3.21        7.05      8.95 o
 -14   2  19        0.03      -16.13     23.53 o
 -13   2  19        1.20       12.11     27.10 o
 -12   2  19      129.50      102.87     32.97 o
 -11   2  19       19.51       36.73      8.79 o
 -10   2  19       16.32       11.44      9.75 o
  -9   2  19        1.81        3.95      8.57 o
  -8   2  19       86.80       99.32     15.80 o
  -7   2  19       93.61       86.47      9.81 o
  -6   2  19       36.88       46.67      9.60 o
  -5   2  19        3.59       -0.85      6.69 o
  -4   2  19        0.18       -1.18      6.06 o
  -3   2  19      157.37      190.18     15.71 o
  -2   2  19       58.26       51.25     10.25 o
  -1   2  19      114.53      131.08     18.01 o
   0   2  19       16.56       15.94      7.99 o
   1   2  19        7.95        5.34      7.56 o
   2   2  19       15.19       17.02      8.24 o
   3   2  19        7.79        3.29     10.01 o
   4   2  19      169.62      158.33     17.26 o
 -14   3  19       45.02       -3.24     47.68 o
 -13   3  19       87.99       81.63     14.89 o
 -12   3  19       99.97      111.56     27.23 o
 -11   3  19       16.08       15.59      7.84 o
 -10   3  19        5.11       17.20     10.28 o
  -9   3  19        0.24        6.44     11.10 o
  -8   3  19        6.81       13.04      7.09 o
  -7   3  19       28.87       45.03     14.01 o
  -6   3  19        0.60       -4.28      6.89 o
  -5   3  19       22.85        6.03      9.19 o
  -4   3  19      142.86      135.69     12.28 o
  -3   3  19       76.82       78.07     14.51 o
  -2   3  19       69.65       72.10     12.49 o
  -1   3  19       42.64       51.27      9.99 o
   0   3  19        5.86       24.73      8.03 o
   1   3  19       47.96       46.94     10.60 o
   2   3  19      177.44      192.75     17.35 o
   3   3  19      155.36      118.60     14.72 o
 -12   4  19        1.63        6.54      7.33 o
 -11   4  19       29.88       53.33     13.60 o
 -10   4  19        7.89       20.58      6.61 o
  -9   4  19        0.47        5.77      5.74 o
  -8   4  19       25.71       19.99      8.20 o
  -7   4  19       21.61       11.31      9.01 o
  -6   4  19        2.16       10.28      6.70 o
  -5   4  19       13.59        6.60      6.61 o
  -4   4  19      120.15      157.54     13.71 o
  -3   4  19       19.91       10.15      7.28 o
  -2   4  19       29.27       29.13     14.80 o
  -1   4  19        8.30        0.25      7.71 o
   0   4  19       67.35       71.61     13.16 o
   1   4  19       25.61       31.49     10.11 o
   2   4  19       50.86       52.06     12.07 o
 -10   5  19       78.87       70.39     11.99 o
  -9   5  19       70.70       67.43      9.03 o
  -8   5  19        0.00       -2.62      6.35 o
  -7   5  19        7.25       11.21      7.39 o
  -6   5  19        8.72        5.29      8.01 o
  -5   5  19       34.96       45.67      9.60 o
  -4   5  19        0.87        2.57      7.75 o
  -3   5  19        0.52        3.50      7.33 o
  -2   5  19       20.66       37.76      8.82 o
  -1   5  19       47.12       45.48     11.79 o
   0   5  19       39.38       70.74     12.25 o
 -13   0  20        0.08      -39.81     39.81 o
 -12   0  20       48.05       68.97     43.57 o
 -11   0  20      232.23      295.55     58.34 o
 -10   0  20       10.27       21.57     13.87 o
  -9   0  20      243.28      377.80     50.60 o
  -8   0  20       15.22       17.76      9.59 o
  -7   0  20      911.94     1149.53     75.95 o
  -6   0  20       21.58       25.43     11.90 o
  -5   0  20       34.36       27.98     12.39 o
  -4   0  20       67.94       92.50     14.35 o
  -3   0  20      138.12      156.94     22.53 o
  -2   0  20      211.59      261.23     22.26 o
  -1   0  20        1.44        1.23     11.97 o
   0   0  20       49.02       53.45     13.52 o
   1   0  20        5.25       17.13     11.81 o
   2   0  20       23.72       18.32     13.77 o
 -12   1  20        1.68      -12.11     24.43 o
 -11   1  20        0.08      -14.71     20.44 o
 -10   1  20        6.62        3.65      7.82 o
  -9   1  20        0.29       12.00      9.88 o
  -8   1  20        9.71       22.31     10.68 o
  -7   1  20        4.50        4.36      6.41 o
  -6   1  20       94.22       84.24     14.33 o
  -5   1  20        6.65       -1.99      5.99 o
  -4   1  20       18.26       28.44      7.25 o
  -3   1  20       94.54       98.44     15.82 o
  -2   1  20       11.99       16.46      7.65 o
  -1   1  20      187.12      191.42     18.70 o
   0   1  20       74.75       78.80     11.31 o
   1   1  20       49.95       57.23     11.48 o
 -12   2  20       17.57       64.34     45.68 o
 -11   2  20      155.60      169.86     19.84 o
 -10   2  20       34.33       44.38      7.19 o
  -9   2  20      134.70      131.10      9.64 o
  -8   2  20        0.01        0.20      8.21 o
  -7   2  20        6.45        0.99      6.87 o
  -6   2  20       52.78       66.17      9.00 o
  -5   2  20       62.88       85.59     11.74 o
  -4   2  20       42.52       36.83     10.41 o
  -3   2  20       11.16        8.18      7.37 o
  -2   2  20       41.28       24.95     12.88 o
  -1   2  20       85.03      118.17     13.96 o
   0   2  20      124.15      114.35     13.03 o
   1   2  20      157.62      193.63     17.67 o
 -10   3  20      138.90      146.33     15.60 o
  -9   3  20       19.01       22.11      7.01 o
  -8   3  20       84.26      103.73     10.94 o
  -7   3  20       31.26       28.68      7.61 o
  -6   3  20        0.94        5.22      6.59 o
  -5   3  20      173.66      203.50     14.49 o
  -4   3  20      177.12      202.66     15.03 o
  -3   3  20      175.56      183.48     30.81 o
  -2   3  20        9.72        8.24      7.20 o
  -1   3  20       22.69       18.84      8.59 o
   0   3  20       67.14       84.37     18.12 o
  -8   4  20       92.88      118.32     21.97 o
  -7   4  20       12.10       17.35      6.93 o
  -6   4  20       73.35       98.82     12.86 o
  -5   4  20       66.76       94.80     11.76 o
  -4   4  20        4.36       -8.00      8.18 o
  -3   4  20      119.93      114.18     16.23 o
  -7   1  21        3.50        8.07      6.56 o
  -6   1  21      192.34      239.62     14.79 o
  -5   1  21      134.28      130.66     13.51 o
  -4   1  21       18.70       53.90     11.27 o
 
